# Supplementary material for: The total and direct effects of systolic and diastolic blood pressure on cardiovascular disease and longevity using Mendelian randomisation
Source: Sci Rep. 2021 Nov 8;11:21799. doi: 10.1038/s41598-021-00895-2 (PMC8575942; doi:10.1038/s41598-021-00895-2)
Supplement: Supplementary file 1 — Supplementary Information. [file 41598_2021_895_MOESM1_ESM.xlsx]

## Sheet: Supplementary Table S1
Supplmentary Table S1. Genetic associations for systolic blood pressure, cardiovascular disease outcomes and longevity.
SNP	NEA	EA	Beta	SE	p-value	EAF	Major CVD events		Coro-ry artery disease				Ischaemic stroke				Heart failure		Atrial fibrillation		Combined parental attained age
									CARDIoGRAMplusC4D		UK Biobank		MEGASTROKE		UK Biobank
							Beta	SE	Beta	SE	Beta	SE	Beta	SE	Beta	SE	Beta	SE	Beta	SE	Beta	SE
rs10008637	C	T	0.0107313	0.00150268	9.241e-13	0.5405	0.0153	0.00740079	0.003993	0.0097146	0.01121	0.008289	0.0118	0.0098	0.01819	0.01375	0.0184	0.0078	0.026	0.0067	-0.00976333	0.00224231
rs10048404	T	C	0.0129701	0.00157635	1.907e-16	0.6299	0.0057	0.00763207	0.019163	0.0099786	0.0006244	0.008566	0.019	0.0109	0.009075	0.01421	0.0105	0.0083	0.012	0.007	-0.00251382	0.0023195
rs10057188	A	G	0.0113184	0.00152582	1.191e-13	0.5416	-0.0063	0.00740079	0.005837	0.0096809	-0.008204	0.008318	0.0082	0.0099	-0.005957	0.01379	0.0084	0.0079	0.0121	0.0067	-0.00214721	0.00225025
rs10069690	C	T	0.0154129	0.00183487	4.473e-17	0.2582	-0.0092	0.00844153	-0.040108	0.0140184	-0.006139	0.009457	-0.005	0.0131	-0.01991	0.01568	-0.0216	0.0095	0.0115	0.008	-0.00141112	0.00255733
rs10087782	C	T	0.0112139	0.00150667	9.863e-14	0.4466	0.0219	0.00740079	-0.003383	0.0092518	0.01937	0.008341	0.0181	0.01	0.02241	0.01383	0.0123	0.0078	0.0369	0.0067	0.00186713	0.00225391
rs10224002	A	G	0.0182687	0.00167769	1.305e-27	0.2859	0.0246	0.00809462	0.010412	0.011382	0.02355	0.009118	0.0177	0.0114	0.01651	0.01512	0.0056	0.0088	0.0049	0.0074	-0.00644545	0.00246635
rs1036477	G	A	0.0191194	0.00245536	6.881e-15	0.8971	0.0151	0.0122576	0.007014	0.0136632	0.02642	0.01377	0.0045	0.0166	0.0009173	0.0228	0.0102	0.013	0.0157	0.0108	-0.0041653	0.00371211
rs10409243	T	C	0.0153085	0.00155676	8.103e-23	0.4096	-0.003	0.00763207	0.013807	0.0098982	-0.007469	0.008545	0.0027	0.0102	0.0133	0.01417	-0.0037	0.0081	0.0084	0.0069	-0.00206578	0.00231518
rs1043069	G	T	0.0116418	0.00154699	5.261e-14	0.6156	0.0223	0.00751643	0.00549	0.0097407	0.01454	0.008494	0.0053	0.0106	0.05635	0.01408	-0.0057	0.0081	-0.0057	0.0068	-0.00307059	0.00229784
rs1044822	T	C	0.0123383	0.00211195	5.156e-09	0.8518	0.01	0.0102917	0.019296	0.013963	0.01559	0.01154	0.0135	0.0145	0.004067	0.01913	-0.0073	0.011	0.0313	0.0093	-	-
rs10460108	G	A	0.0106517	0.00149708	1.12e-12	0.4801	0.0162	0.00740079	-0.011981	0.0093257	0.01962	0.008327	0.0106	0.01	0.01308	0.01381	0.0087	0.0078	-0.0007	0.0068	-0.00571913	0.00225158
rs1063281	T	C	0.0128607	0.00155605	1.4e-16	0.3969	0.0306	0.00763207	0.036879	0.0098982	0.03745	0.008514	0.0016	0.0105	0.02068	0.01412	0.0212	0.0081	-0.0071	0.0069	-	-
rs1076485	C	T	0.0168557	0.00227236	1.193e-13	0.1304	-0.009	0.0112168	0.002618	0.0117199	0.005849	0.01263	0.0043	0.0147	-0.02533	0.02096	-0.0147	0.0113	-0.0022	0.0095	-0.00177322	0.00340856
rs10782230	G	A	0.0104776	0.00150066	2.912e-12	0.4845	0.0151	0.00740079	-0.002605	0.0092225	0.01104	0.00828	0.012	0.0098	0.00901	0.01373	0.005	0.0078	0.0217	0.0066	-0.00364269	0.00223972
rs10887914	C	T	0.00998507	0.00150424	3.183e-11	0.4625	0.0036	0.00740079	0.013584	0.0095821	0.003621	0.008288	0.0185	0.0099	-0.00223	0.01374	0.0045	0.0078	0.0133	0.0067	-0.00314275	0.00224079
rs10922502	A	G	0.0142438	0.00155803	6.135e-20	0.372	0.0143	0.00763207	0.01649	0.0100253	0.02019	0.008544	0.0017	0.011	0.01113	0.01417	0.0099	0.0081	0.0108	0.0069	3.03489e-05	0.00230836
rs10943605	G	A	0.0118905	0.00150449	2.718e-15	0.4887	0.0258	0.00740079	0.029472	0.0092975	0.02568	0.008279	0.0036	0.0101	0.02228	0.01373	0.0309	0.0079	0.021	0.0066	-0.00749994	0.0022401
rs11112548	T	A	0.0253333	0.0038206	3.343e-11	0.9556	0.0003	0.018502	-0.038356	0.0270907	-0.000129	0.02072	-0.0506	0.027	0.01632	0.03441	-0.0224	0.0206	-0.0192	0.0179	0.0033316	0.00557844
rs111245230	T	C	0.0372438	0.0041492	2.811e-19	0.0346	0.0414	0.0201209	0.054077	0.0270462	0.05957	0.02258	-0.0221	0.0287	-0.00733	0.03752	0.0037	0.0222	-0.0065	0.0192	-0.0197588	0.00609249
rs11145807	G	A	0.0106219	0.00160394	3.537e-11	0.4057	0.0026	0.00751643	0.008145	0.0107313	0.00307	0.008482	0.0161	0.011	0.03075	0.01407	-0.0062	0.0082	-0.0031	0.007	-0.00279733	0.0022926
rs11159091	G	A	0.0098408	0.0015081	6.792e-11	0.4615	0.002	0.00740079	0.000687	0.0097298	0.01573	0.008327	0.0168	0.0102	-0.01379	0.0138	-0.0066	0.0078	0.0032	0.0067	-0.00225941	0.00225143
rs11191548	C	T	0.0546418	0.00275273	1.161e-87	0.9188	0.0585	0.0138765	0.077117	0.0142042	0.06978	0.01563	-0.0022	0.0179	0.06695	0.0259	0.03	0.0144	-0.037	0.0119	-0.00380876	0.00420964
rs112280096	A	C	0.0100995	0.00166563	1.333e-09	0.6376	0.0124	0.00763207	0.011214	0.0133667	0.01199	0.008628	0.0061	0.0124	0.007701	0.01431	0.0014	0.0088	-0.001	0.0074	-0.0037493	0.00233416
rs11248862	G	A	0.0139104	0.00230254	1.529e-09	0.1252	0.0039	0.0109855	-0.002253	0.0165038	0.009725	0.01235	0.0101	0.0158	-0.003487	0.02047	0.0214	0.0119	0.0035	0.0104	-0.00368949	0.0033312
rs112557609	G	A	0.0141194	0.00158739	5.87e-19	0.3438	0.0281	0.0077477	0.021501	0.010022	0.03422	0.008729	0.0066	0.0106	0.02183	0.01448	0.0203	0.0083	0.0091	0.0071	-0.0059359	0.00236073
rs1133400	A	G	0.014801	0.0018706	2.528e-15	0.214	0.0197	0.00890408	0.010843	0.0119958	0.008128	0.009967	-0.0213	0.0132	0.03196	0.01654	-0.0055	0.0098	-0.0107	0.0082	-0.00161413	0.00269749
rs1154214	T	G	0.0101045	0.00152318	3.274e-11	0.6037	-0.0005	0.00751643	0.008002	0.0093746	0.000389	0.00846	-0.0153	0.0103	0.005891	0.01403	-0.0018	0.008	0.0081	0.0068	-0.00270164	0.00229075
rs11579440	C	T	0.0133035	0.00211599	3.236e-10	0.8483	-0.0075	0.0102917	0.036662	0.0132091	-0.01635	0.01161	0.0058	0.0146	-0.004862	0.01925	0.0148	0.0129	0.0087	0.0095	-0.00594199	0.00313839
rs11701033	C	G	0.0108806	0.00195263	2.515e-08	0.1822	0.0117	0.0095979	0.005199	0.012251	0.001954	0.01079	-0.0081	0.0135	0.03138	0.0179	0.0377	0.0103	0.001	0.0089	0.0050294	0.00292201
rs117206641	C	T	0.0156915	0.00248392	2.664e-10	0.1108	0.0186	0.0119106	0.019794	0.0176183	0.02728	0.0134	0.0029	0.0181	-0.005582	0.02224	0.0257	0.0126	-0.0332	0.0109	-	-
rs1173771	A	G	0.0314478	0.00152914	5.92e-94	0.6013	0.0198	0.00751643	0.011911	0.0093387	0.01306	0.008453	0.0191	0.0104	0.02525	0.01402	0.0102	0.008	0.0203	0.0068	-0.0056623	0.00228368
rs11977526	A	G	0.0159851	0.00155099	6.622e-25	0.5991	-0.0066	0.00751643	-0.026505	0.0097483	-0.02248	0.008445	0.0252	0.0103	0.01656	0.014	-0.0208	0.0082	0.0216	0.0069	-0.000656462	0.00228458
rs12042924	T	C	0.00899005	0.00151001	2.624e-09	0.4716	0.0048	0.00740079	-0.000115	0.0094376	-0.0001775	0.008318	0.0011	0.0099	0.007553	0.01379	-0.008	0.0079	-0.0042	0.0067	0.00122612	0.00224563
rs12103229	C	A	0.00891045	0.00149935	2.802e-09	0.5448	-0.0132	0.00740079	-0.005801	0.0093822	-0.01233	0.008326	-0.0239	0.0103	-0.01308	0.01381	-0.0176	0.0079	-0.0062	0.0067	0.00218825	0.00225126
rs12153395	A	G	0.0164328	0.00241766	1.069e-11	0.8853	-0.0018	0.0115637	0.006343	0.0180844	0.00181	0.013	0.0029	0.0165	0.0004862	0.02155	0.0103	0.0125	0.0267	0.0108	-	-
rs12374077	G	C	0.0106617	0.00157952	1.48e-11	0.3443	0.0012	0.0077477	-4.4e-05	0.0095256	-0.002817	0.008723	0.0076	0.0105	0.009835	0.01446	0.0074	0.0083	-0.0062	0.007	-	-
rs12408022	C	T	0.00964677	0.00172888	2.409e-08	0.2587	-0.0013	0.00844153	0.013125	0.0106216	0.002611	0.009532	0.0125	0.0113	-0.01782	0.0158	0.0125	0.0089	-0.0001	0.0075	0.00390649	0.00257491
rs12511987	T	G	0.0115871	0.00198591	5.393e-09	0.1774	0.0042	0.00971354	0.022864	0.0113657	-0.0026	0.0109	0.0241	0.013	0.01855	0.01807	0.006	0.0102	-0.0062	0.0087	-0.000602835	0.00294205
rs12572586	T	C	0.019398	0.00319251	1.232e-09	0.0623	-0.0066	0.0153798	-	-	0.009532	0.01725	-	-	-0.0353	0.02865	-0.0395	0.0164	-0.0543	0.0139	0.00763877	0.00466756
rs12579720	C	G	0.0128358	0.00175328	2.463e-13	0.7566	0.0199	0.00855716	0.034884	0.010374	0.03551	0.009602	-0.0011	0.0117	0.0187	0.01591	0.0137	0.0107	-0.0031	0.0084	-0.00630272	0.0025952
rs12627651	G	A	0.017403	0.00169548	1.024e-24	0.2872	0.0147	0.00821025	0.007392	0.0115189	0.01433	0.009188	0.0241	0.0113	0.03027	0.01524	0.0139	0.0088	-0.0009	0.0076	-0.0060864	0.00248662
rs12628032	C	T	0.0121642	0.00163419	9.813e-14	0.3094	0.0206	0.00797898	0.032341	0.0101143	0.02814	0.008984	0.0189	0.0104	0.02149	0.0149	-0.0016	0.0085	0.0059	0.0072	0.00181381	0.00243068
rs12668436	T	C	0.0107015	0.00174083	7.883e-10	0.2459	0.0065	0.00855716	0.009465	0.0103587	0.01284	0.009592	0.0133	0.0115	-0.01389	0.01591	-0.0015	0.0091	0	0.0077	-0.0030992	0.00259366
rs12694277	T	C	0.0100398	0.00166903	1.796e-09	0.7054	-0.0058	0.00821025	0.009709	0.010097	-0.003112	0.009256	0.0041	0.0121	-0.002591	0.01535	-0.0079	0.0087	-0.0022	0.0074	-0.000525769	0.00250151
rs12698354	G	A	0.00966667	0.0015461	4.047e-10	0.4399	0.0085	0.00751643	-0.005105	0.0096679	0.007521	0.008409	0.0073	0.0104	0.02003	0.01395	0.0076	0.008	-0.0021	0.0068	-0.00504035	0.00227285
rs1275988	T	C	0.0269154	0.00153201	4.42e-69	0.3888	0.0159	0.00763207	0.002991	0.0093963	0.01274	0.008524	0.0237	0.011	0.03706	0.01414	0.0162	0.008	-0.0132	0.0068	-0.00796096	0.00230372
rs12780829	T	C	0.012	0.00149736	1.111e-15	0.4609	0.0082	0.00740079	0.000261	0.0091421	0.004688	0.008294	0.0184	0.0098	0.01648	0.01376	-0.006	0.0079	0.0143	0.0066	-0.00466639	0.00224503
rs12921187	T	G	0.0145522	0.00150882	5.189e-22	0.5717	0.0209	0.00740079	0.006495	0.0093985	0.0256	0.008353	0.0095	0.01	0.01159	0.01385	0.0051	0.0079	-0.0004	0.0067	-0.00360257	0.00226206
rs12946454	A	T	0.0205224	0.00169541	1.005e-33	0.2652	0.0122	0.00832589	0.013307	0.0106542	0.01789	0.009346	-0.0018	0.0115	-0.01318	0.01551	0.0204	0.0089	-0.0146	0.0075	-0.00245483	0.00253079
rs12958173	C	A	0.0146766	0.00163616	2.967e-19	0.297	0	0.00809462	-0.006914	0.0104413	0.005551	0.009085	0.0233	0.0109	-0.00123	0.01507	0.0019	0.0085	0.0013	0.0073	-0.00140138	0.00245607
rs12979	G	C	0.0136269	0.00223553	1.091e-09	0.8698	0.0171	0.0108699	-0.003312	0.0142922	0.01621	0.01224	0.0348	0.0149	0.02419	0.02027	0.0303	0.0112	0.0068	0.0096	-0.00105453	0.00330155
rs13082711	T	C	0.0153582	0.00176122	2.783e-18	0.2383	0.0064	0.00855716	-0.001988	0.0116905	0.01027	0.00961	0.0026	0.0117	0.009755	0.01593	0.0124	0.0091	0.0234	0.0078	-0.0104091	0.00260383
rs13107325	T	C	0.045204	0.00294682	4.219e-53	0.9261	-0.0054	0.0139921	0.00667	0.0223469	-0.002684	0.01571	0.0065	0.0215	0.01826	0.02603	-0.0701	0.017	-0.013	0.0142	0.00367312	0.0042661
rs13139571	A	C	0.0164129	0.00176367	1.329e-20	0.7634	0.0409	0.0086728	0.052933	0.0107998	0.05631	0.009779	0.0263	0.0116	0.0183	0.0162	0.0215	0.0093	0.0131	0.0078	-0.00316471	0.00264207
rs13149209	C	T	0.0139801	0.00182683	1.971e-14	0.7773	-0.0062	0.00901971	0.011278	0.010563	0.00113	0.0101	0.0037	0.0118	-0.00398	0.01674	0.017	0.0095	-0.0038	0.0082	-0.000348039	0.00272919
rs13209747	C	T	0.0254577	0.0015153	2.492e-63	0.4413	0.0171	0.00740079	0.00581	0.0092627	0.00796	0.008326	0.0229	0.0101	0.0153	0.0138	0.0161	0.0079	0.002	0.0067	-0.00673511	0.00225189
rs13238550	G	A	0.012796	0.00153532	7.801e-17	0.3964	0.0086	0.00751643	0.011364	0.0097081	0.01479	0.008444	0.0203	0.0103	0.0113	0.014	-0.0114	0.008	-0.0001	0.0068	-0.00497929	0.00228355
rs13253358	C	T	0.0105821	0.00164094	1.128e-10	0.2979	0.0052	0.00809462	0.012447	0.0099394	0.01592	0.009025	0.0036	0.0111	-0.01771	0.01497	0.0043	0.0085	0.0014	0.0072	-0.00507712	0.00244377
rs1327235	A	G	0.021194	0.00149133	7.878e-46	0.4705	0.0075	0.00740079	0.02084	0.0090998	0.007383	0.008302	0.027	0.0101	0.009602	0.01377	0.01	0.0078	0.0122	0.0067	-0.00657736	0.00224599
rs1332813	C	T	0.0109602	0.0015626	2.317e-12	0.3514	-0.0044	0.0077477	-0.013837	0.0096299	-0.01833	0.008705	-0.0022	0.0102	0.03106	0.01443	-0.0003	0.0082	0.0041	0.0069	-0.00151305	0.00235175
rs13333226	G	A	0.0187562	0.001922	1.698e-22	0.8156	-0.0006	0.0095979	0.020748	0.0114972	-0.003017	0.01071	0.0131	0.0132	0.01176	0.01775	0.0008	0.01	-0.0025	0.0084	-0.00508437	0.00289046
rs13359291	G	A	0.0215572	0.00206493	1.64e-25	0.1573	0.027	0.0102917	0.02384	0.0117992	0.02992	0.01158	0.0056	0.0135	0.02396	0.01922	0.0149	0.0105	0.0345	0.0089	-0.0044969	0.00313019
rs13420463	G	A	0.0156368	0.0017926	2.715e-18	0.7734	0.0096	0.00878844	0.010405	0.0102784	0.005249	0.009849	-0.0145	0.0124	0.01096	0.01633	0.011	0.0093	0.0252	0.0079	0.00290204	0.00266182
rs1344653	A	G	0.012607	0.00149311	3.087e-17	0.501	0.0111	0.00740079	0.016891	0.0092909	0.01908	0.008277	-0.0082	0.0099	-0.01132	0.01373	-0.0008	0.0078	-0.0043	0.0066	0.000817712	0.00223661
rs1347345	A	G	0.00898507	0.00155101	6.915e-09	0.3821	0.0215	0.00763207	0.021081	0.0093822	0.03144	0.008511	0.0044	0.0101	0.004337	0.01411	0.0096	0.0081	0.0042	0.0068	-0.00180912	0.00230418
rs1375564	C	T	0.0128308	0.00156857	2.844e-16	0.6395	-0.0025	0.0077477	0.003275	0.0096299	-0.001573	0.008677	-0.0112	0.0102	-0.00384	0.01439	-0.0239	0.0082	-0.0104	0.0068	-0.00135599	0.00234794
rs1378942	A	C	0.0252537	0.0015906	9.37e-57	0.3324	0.0149	0.00786334	0.019812	0.0100481	0.02464	0.008868	0.028	0.0107	0.00492	0.0147	0.0041	0.0083	-0.0078	0.007	0.000809549	0.00239652
rs139354822	C	T	0.0304229	0.00484849	3.505e-10	0.9704	0.013	0.0230118	-0.014187	0.0376558	0.03636	0.02583	-0.0011	0.0321	0.01124	0.04295	-0.03	0.0236	0.0183	0.0215	-	-
rs143112823	A	G	0.0207512	0.00277237	7.162e-14	0.9124	0.0028	0.0127201	-0.034717	0.0204199	0.002119	0.01426	0.0071	0.0199	-0.01435	0.02363	0.0081	0.0144	0.0158	0.0123	-0.00549187	0.0038548
rs143167197	A	G	0.0215771	0.00307618	2.314e-12	0.0714	0.0232	0.0144547	0.004249	0.0194922	0.03333	0.01624	0.0474	0.0199	-0.004906	0.02693	0.0164	0.0149	-0.0031	0.0131	-0.000266673	0.00438083
rs1438896	C	T	0.0103483	0.0016353	2.484e-10	0.2982	-0.0223	0.00809462	-0.020745	0.0106227	-0.02791	0.009061	-0.0006	0.0109	0.01206	0.01503	-0.0166	0.0086	-0.0172	0.0072	-0.000146334	0.00244838
rs1446468	T	C	0.0251891	0.00151472	4.379e-62	0.5462	0.022	0.00740079	0.016427	0.0096624	0.03347	0.008328	0.0049	0.0102	0.005041	0.01381	0.0148	0.0079	-0.0011	0.0067	-0.0021518	0.00225132
rs1449544	C	A	0.0105323	0.00150466	2.565e-12	0.5436	0.0049	0.00740079	0.014585	0.0092106	0.003331	0.008337	-0.0125	0.0101	0.02291	0.01382	0.0188	0.0078	0.0136	0.0067	-0.00204575	0.0022517
rs1458038	C	T	0.0409602	0.00165517	3.82e-135	0.294	0.0385	0.00809462	0.046091	0.0102045	0.04401	0.009117	0.0185	0.011	0.03731	0.01512	0.0165	0.0085	0.0434	0.0072	-0.00800748	0.00247012
rs1469760	T	C	0.0123632	0.0015278	5.872e-16	0.4165	0.0145	0.00751643	0.033722	0.0097407	0.0251	0.008382	0.0148	0.0103	-0.005396	0.0139	0.0112	0.008	0.0027	0.0067	0.000111743	0.00226938
rs1530440	T	C	0.028204	0.00191966	7.355e-49	0.8125	0.0187	0.00948226	0.000328	0.012011	0.01931	0.01061	0.0108	0.0129	0.04333	0.0176	-0.003	0.0099	0.0062	0.0084	-0.00659049	0.0028663
rs1551355	C	T	0.0104378	0.00177241	3.886e-09	0.2334	0.0218	0.00878844	0.026071	0.0114591	0.04212	0.009825	-0.0121	0.0118	0.01147	0.0163	0.0098	0.0094	-0.0011	0.008	0.00217818	0.00265934
rs1563788	C	T	0.0168408	0.00165374	2.359e-24	0.2867	0.0134	0.00821025	0.021661	0.0098297	0.02209	0.009217	0.0363	0.0108	-0.004997	0.01529	0.0215	0.0086	0.0155	0.0072	-0.00826742	0.00249139
rs1630736	T	C	0.00848756	0.00153937	3.516e-08	0.535	0.0014	0.00740079	-0.023213	0.0098026	-0.009675	0.008342	0.0077	0.0106	0.01065	0.01384	-0.0088	0.0079	-0.0025	0.0068	-0.0025955	0.00225407
rs167479	T	G	0.0280697	0.00162464	7.209e-67	0.5274	0.0324	0.00740079	0.014632	0.0135209	0.03431	0.008286	0.0232	0.0132	0.0199	0.01374	0.0103	0.009	0.0139	0.0073	-0.00436247	0.00224229
rs1694068	T	A	0.0132189	0.00154522	1.184e-17	0.6139	-0.0034	0.00763207	0.011694	0.0097939	0.002138	0.008531	0.0014	0.0105	-0.008904	0.01415	-0.0146	0.008	-0.0057	0.0069	-0.00424131	0.00230494
rs17030613	A	C	0.0201642	0.00184491	8.359e-28	0.2102	-0.0048	0.00913535	0.000636	0.0109638	-0.003618	0.01027	0.0169	0.0124	-0.0104	0.01703	0.012	0.0097	0.0105	0.0081	-0.00515056	0.00277755
rs17035181	G	T	0.0152935	0.00213356	7.613e-13	0.8552	0.0062	0.010523	0.020538	0.0128518	0.01455	0.01177	-0.01	0.0148	0.005948	0.01952	0.008	0.011	0.0155	0.0093	-0.00819817	0.00318298
rs17080102	C	G	0.0402239	0.00295541	3.522e-42	0.9306	0.0613	0.014339	0.049654	0.0163919	0.05593	0.01611	0.0415	0.0201	0.0936	0.02672	0.0288	0.0155	0.0081	0.0131	-0.0123876	0.00435855
rs17115145	C	T	0.00883085	0.00152731	7.386e-09	0.3967	0.0165	0.00751643	0.00499	0.0094647	0.01668	0.00847	0.0198	0.0101	0.01606	0.01404	0.0318	0.008	0.0278	0.0068	-0.00743418	0.00229154
rs17249754	A	G	0.0420199	0.00200357	1.25e-97	0.8317	0.0009	0.00982918	-0.072189	0.011356	-0.02849	0.01101	0.0309	0.0134	0.03798	0.01825	0.0058	0.0105	0.0113	0.0089	-0.00231479	0.00297918
rs17367504	G	A	0.0446169	0.00205461	1.58e-104	0.8409	0.0258	0.00994481	0.022024	0.0128507	0.0244	0.01121	0.0187	0.0139	0.04159	0.01859	-0.0178	0.0108	-0.0232	0.0091	-0.00666246	0.00303252
rs17477177	T	C	0.0365721	0.00186307	9.006e-86	0.204	0.0382	0.00925099	0.016588	0.0110344	0.04662	0.01038	0.034	0.0119	0.0392	0.01721	0.0164	0.0095	0.0064	0.0081	-0.0106824	0.00280475
rs17608766	T	C	0.0343433	0.00215182	2.479e-57	0.1445	0.0265	0.0104074	0.052988	0.015209	0.02062	0.01164	0.0593	0.0147	0.04689	0.01932	0.0419	0.0113	0.0597	0.0097	-0.0080907	0.00316431
rs1799945	C	G	0.0270896	0.00211764	1.827e-37	0.1495	-0.0046	0.0102917	0.007176	0.0141966	-0.001524	0.01156	0.0414	0.0143	-0.0004122	0.01916	-0.0068	0.0135	0.0008	0.0105	-0.00638463	0.00312495
rs1813353	C	T	0.0258607	0.00158526	8.145e-60	0.6625	0.0259	0.00786334	0.017674	0.0097537	0.01913	0.008804	0.0198	0.0107	0.02164	0.0146	0.0155	0.0084	0.0249	0.0071	-0.00264777	0.00238085
rs1821295	T	C	0.011209	0.00163325	6.749e-12	0.3013	0.0113	0.00809462	0.009393	0.0106325	0.007281	0.009049	0.0013	0.011	0.01624	0.01501	0.0099	0.0085	0.0118	0.0073	-0.00189188	0.00244974
rs1837164	T	A	0.00907463	0.00154889	4.664e-09	0.3697	-0.002	0.00763207	-0.004088	0.0097222	-0.005651	0.008602	-0.0045	0.0104	-0.001349	0.01427	0.001	0.0081	0.0029	0.0069	-0.00564631	0.00232516
rs1848510	G	A	0.00914925	0.00157071	5.717e-09	0.3621	0.0135	0.00763207	0.000548	0.0094702	0.01151	0.008609	0.0177	0.0098	0.008309	0.01428	0.0162	0.0081	-0.0045	0.0069	-0.00381595	0.00232872
rs1871190	G	T	0.00972139	0.00161258	1.656e-09	0.3349	0.0105	0.00786334	0.028542	0.0103164	0.001539	0.008869	-0.0005	0.0107	0.02634	0.01471	0.0107	0.0083	0.0085	0.0072	8.10609e-06	0.00240022
rs1882961	C	T	0.0121542	0.00162186	6.687e-14	0.3087	0.0237	0.00797898	0.035361	0.0099699	0.01897	0.009012	0.0173	0.0112	0.02391	0.01495	0.0195	0.0086	0.0112	0.0073	-0.00592229	0.00244032
rs1891730	T	C	0.00901493	0.00156127	7.74e-09	0.3834	-0.0013	0.00763207	0.016568	0.0097646	0.01333	0.008578	0.0056	0.0106	-0.02042	0.01423	0.0078	0.0081	-0.0109	0.0069	0.000128379	0.00232116
rs189267552	A	T	0.0431045	0.00691444	4.55e-10	0.9868	0.0221	0.0331879	-0.057272	0.051167	0.04048	0.03722	0.0003	0.0542	0.06211	0.06185	-0.0084	0.0354	0.0585	0.0344	-0.022813	0.0101089
rs1906672	G	A	0.0147562	0.00178153	1.204e-16	0.2319	0.0089	0.0086728	0.004641	0.011394	0.008394	0.009731	0.0287	0.012	-0.008764	0.01613	0.0012	0.0093	0.0083	0.0078	0.00323062	0.00263619
rs1975487	A	G	0.0098806	0.00152645	9.619e-11	0.5188	0.0041	0.00751643	0.005347	0.0099883	0.0178	0.008394	0.0187	0.01	-0.007024	0.01392	-0.0108	0.0079	0.0142	0.0067	0.00231777	0.0022669
rs2004776	C	T	0.0188507	0.0017587	8.365e-27	0.2397	0.0313	0.0086728	0.024454	0.0102566	0.02973	0.009683	0.0102	0.0116	0.03012	0.01606	-0.0008	0.0092	0.0026	0.0077	-0.00615497	0.00261669
rs2011079	A	G	0.00897512	0.00150738	2.616e-09	0.5161	-0.0105	0.00740079	-0.017803	0.009518	-0.02178	0.008356	0.0089	0.0101	0.01296	0.01385	-0.0096	0.0078	-0.0031	0.0067	0.00411376	0.00225952
rs2048558	A	G	0.00818905	0.00151328	6.253e-08	0.5515	0.0259	0.00740079	0.033908	0.0093366	0.02987	0.008323	0.0004	0.0099	0.02671	0.0138	0.0029	0.0078	0.0081	0.0067	-0.00282377	0.00225014
rs2071518	C	T	0.0137164	0.00170531	8.755e-16	0.2611	-0.0016	0.00832589	0.005629	0.0103957	-0.0001406	0.009392	0.0015	0.0112	0.01231	0.01557	0.0083	0.0089	-0.0055	0.0075	-0.00166719	0.00253994
rs2076328	T	G	0.0166169	0.00154963	7.962e-27	0.5108	0.018	0.00740079	0.008597	0.0103707	0.02352	0.00829	0.0098	0.0107	0.01804	0.01375	0.0101	0.008	0.0112	0.0069	0.00326303	0.00224132
rs2107595	G	A	0.0207761	0.00206275	7.369e-24	0.159	0.0678	0.0102917	0.073415	0.0112951	0.07157	0.01154	0.0882	0.0132	0.08193	0.01914	0.0212	0.0106	-0.0039	0.009	-0.0138424	0.00311726
rs2240736	C	T	0.0203383	0.00170886	1.168e-32	0.7344	0.0174	0.00832589	0.035662	0.0105119	0.01978	0.0094	0.0218	0.0116	9.682e-05	0.01558	0.0089	0.0089	-0.0056	0.0075	-0.00341877	0.00254138
rs2282978	C	T	0.0139403	0.00159646	2.507e-18	0.6677	0.0095	0.00786334	0.023847	0.010198	0.003308	0.00884	0.046	0.0108	0.01926	0.01466	0.0188	0.0084	0.0339	0.0071	-0.000964808	0.00239072
rs2289125	A	C	0.0128955	0.00186661	4.901e-12	0.7795	0.0073	0.00901971	-0.023885	0.0111311	0.004786	0.01017	-0.0129	0.0125	0.005336	0.01687	0.0086	0.0097	0.0054	0.0082	-0.000545073	0.00275125
rs2291435	T	C	0.0130348	0.0015075	5.313e-18	0.4665	0.0235	0.00740079	0.003646	0.0092073	0.02698	0.008303	0.0096	0.0099	0.004745	0.01377	0.0216	0.0078	0.0085	0.0066	-0.00631574	0.00224332
rs2300481	C	T	0.00985572	0.00154015	1.563e-10	0.3865	0.0156	0.00763207	-0.007536	0.0101176	0.01486	0.008506	-0.0006	0.0102	0.007753	0.01411	0.0051	0.0081	0.0048	0.0071	-0.00166826	0.00230086
rs2306374	T	C	0.0140547	0.0020437	6.113e-12	0.162	0.0294	0.0100605	0.065571	0.0136035	0.04905	0.01125	0.0097	0.0137	0.003931	0.01867	0.0145	0.0108	-0.0086	0.0091	-0.00457743	0.00304208
rs231708	C	G	0.0140498	0.00162244	4.741e-18	0.3079	0.0083	0.00797898	0.003506	0.0099742	0.008996	0.008911	0.0195	0.011	0.01147	0.01477	0.0038	0.0085	0.0128	0.0071	-0.00716288	0.00241249
rs2327009	C	T	0.00983582	0.00150627	6.584e-11	0.4734	-0.0029	0.00740079	-0.018986	0.0093007	-0.004711	0.008287	0.005	0.0098	0.01339	0.01375	-0.004	0.0078	0.0037	0.0066	0.00717513	0.00223737
rs2354862	C	A	0.0124726	0.00157529	2.423e-15	0.6407	0.004	0.0077477	-0.010487	0.0103533	-0.004438	0.00864	-0.0008	0.0103	0.02185	0.01433	-0.0225	0.0081	0.0012	0.0069	0.00107591	0.0023384
rs2467099	T	C	0.0122488	0.00179232	8.262e-12	0.7768	0.0198	0.00878844	0.031436	0.0115287	0.02656	0.009883	-0.0021	0.0119	0.01029	0.01639	0.0146	0.0094	-0.0008	0.0079	8.22043e-05	0.00267817
rs2498323	G	A	0.0157761	0.00257145	8.515e-10	0.098	0.0041	0.0122576	0.048152	0.0180257	0.01622	0.01377	0.016	0.0174	-0.00995	0.02283	0.0041	0.0137	0.0123	0.0114	-0.00892441	0.00373016
rs2521501	A	T	0.0314129	0.00164864	6.396e-81	0.3255	0.051	0.00797898	0.059874	0.0109844	0.07133	0.00892	0.0482	0.0109	0.03205	0.0148	0.016	0.0085	0.0103	0.0073	-0.0138327	0.00241241
rs2610990	A	G	0.0144428	0.00170875	2.863e-17	0.7359	0.0125	0.00844153	0.028668	0.010715	0.01202	0.009423	0.0284	0.0113	0.02388	0.01562	0.0143	0.0089	-0.0064	0.0075	-0.00401436	0.00254925
rs2618647	A	G	0.00937313	0.00149877	4.006e-10	0.4945	0.0098	0.00740079	-0.004389	0.009266	0.008861	0.008307	-0.0276	0.0103	0.01537	0.01378	0.0192	0.0079	0.0106	0.0067	-0.00335006	0.00224596
rs262986	A	G	0.011796	0.00151753	7.666e-15	0.5296	0.0123	0.00740079	0.00158	0.00943	0.01186	0.008346	0.0057	0.0101	0.0111	0.01384	-0.0154	0.0079	-0.0069	0.0067	-	-
rs267517	A	G	0.0129851	0.00155616	7.176e-17	0.4084	-0.0001	0.00751643	0.014847	0.0098721	0.001995	0.008461	-0.0084	0.0105	-0.02172	0.01403	0.0164	0.0081	0.017	0.0069	-0.000127237	0.00228563
rs2745599	G	A	0.0107662	0.00157804	8.955e-12	0.552	0.0009	0.00740079	-0.001927	0.0107943	-0.004455	0.008368	0.0222	0.0106	0.01324	0.01387	0.0071	0.0081	0.0102	0.0069	-0.00375589	0.00225941
rs2759308	G	A	0.0156965	0.00150548	1.89e-25	0.4749	0.0179	0.00740079	0.004172	0.0099427	0.009919	0.008297	0.0238	0.0099	0.03185	0.01376	0.0235	0.0078	0.0348	0.0067	-0.0078599	0.00224437
rs2761436	C	T	0.00914925	0.00150308	1.151e-09	0.5368	0.0034	0.00740079	0.001339	0.0093941	0.006869	0.008309	0.0014	0.0099	0.003516	0.01379	0.0012	0.0079	-0.0061	0.0067	-0.00699925	0.00224604
rs2782980	T	C	0.0211393	0.00168319	3.575e-36	0.7159	0.0119	0.00821025	0.014939	0.010614	0.02099	0.009244	-0.0105	0.0112	-0.007709	0.01533	0.0031	0.0088	0.0125	0.0074	-0.00416318	0.00249379
rs28377357	A	G	0.0106567	0.00164628	9.6e-11	0.7062	0.0173	0.00809462	0.016548	0.0104804	0.01899	0.00913	0.0028	0.0108	0.02195	0.01514	0.0165	0.0085	0.0078	0.0073	-0.00171968	0.00246855
rs28499085	G	A	0.0104279	0.00168738	6.417e-10	0.7253	0.0092	0.00821025	-0.007636	0.0101719	0.01391	0.009208	-0.0006	0.0111	-0.007103	0.01527	0.0085	0.0088	0.0106	0.0074	-0.00296759	0.00249203
rs28558491	T	C	0.0105174	0.00170892	7.54e-10	0.2664	0.0156	0.00832589	0.016256	0.0107183	0.02468	0.009337	0.0114	0.0114	0.01261	0.01549	-0.0089	0.009	-0.0091	0.0076	-0.000249794	0.00252625
rs28578714	C	T	0.0102786	0.00162498	2.528e-10	0.6062	-0.013	0.00751643	0.001199	0.0128126	-0.01145	0.008473	-0.0031	0.0121	-0.006528	0.01406	-0.0092	0.0085	-0.0158	0.0071	0.00308464	0.00229065
rs28667801	A	T	0.0130697	0.0015616	5.801e-17	0.4077	0.0202	0.00751643	-	-	0.019	0.008466	0.0399	0.0104	0.02112	0.01404	0.0211	0.0081	0.0114	0.0069	-0.00900145	0.00229079
rs2898290	C	T	0.0155373	0.00151453	1.084e-24	0.4762	0.0043	0.00740079	0.008635	0.0102099	0.0001215	0.008305	0.0109	0.0104	0.009169	0.01378	-0.0009	0.0083	-0.0225	0.0068	-0.00622958	0.0022499
rs2925345	C	T	0.0136318	0.00149817	9.138e-20	0.4678	0.0316	0.00740079	0.009975	0.0092866	0.0399	0.008292	0.0069	0.0098	0.01675	0.01375	0.0001	0.0079	-0.0131	0.0067	-0.00427232	0.0022423
rs296797	C	T	0.0107512	0.0015306	2.155e-12	0.405	-0.014	0.00751643	-0.013788	0.0096592	-0.0171	0.008501	0.0004	0.01	-0.001624	0.01409	-0.001	0.008	0.0409	0.0068	0.000109528	0.00229427
rs2969070	A	G	0.0135622	0.0015558	2.858e-18	0.3687	0.0199	0.00763207	-0.000869	0.0100274	0.01892	0.008564	0.0289	0.0105	0.03114	0.01421	0.0038	0.0082	0.009	0.0069	0.000396016	0.00231619
rs3098186	T	C	0.0120498	0.00150911	1.411e-15	0.4844	0.0083	0.00740079	-0.003405	0.009531	0.005863	0.008297	-0.0005	0.01	0.01174	0.01376	0.006	0.0078	-0.0045	0.0067	-0.00204639	0.00224587
rs3184504	C	T	0.0287512	0.00150904	6.542e-81	0.48	0.052	0.00740079	0.064208	0.0105173	0.06407	0.008267	0.0779	0.0101	0.03499	0.01371	0.0409	0.008	0.0038	0.0067	-0.0168477	0.00223856
rs34072724	A	G	0.0120498	0.00150847	1.373e-15	0.5111	0.0178	0.00740079	0.019162	0.0093605	0.01558	0.008284	0.0192	0.0104	0.01225	0.01374	0.0248	0.008	-0.0113	0.0066	-0.00105348	0.00223911
rs34130368	T	G	0.015005	0.00247195	1.279e-09	0.883	0.0153	0.0115637	0.009627	0.0150993	0.02511	0.01299	0.0461	0.0182	0.01026	0.02152	-0.0047	0.0156	0.0242	0.0122	-0.00845925	0.00351187
rs34413141	A	T	0.0175672	0.00195399	2.469e-19	0.8178	0.0016	0.0095979	0.025947	0.0113712	0.00678	0.01075	0.0127	0.0133	-0.008925	0.01783	0.0261	0.0103	0.0128	0.0087	0.000351805	0.00290785
rs347591	G	T	0.0158259	0.00159254	2.868e-23	0.6625	0.0148	0.00786334	0.010209	0.009544	0.02438	0.008774	0.0242	0.0108	-0.0001839	0.01454	0.0055	0.0084	0.0118	0.007	-0.00278768	0.00237409
rs34783010	G	T	0.0109851	0.00189528	6.794e-09	0.1996	-0.0076	0.00936663	-0.03894	0.0125617	-0.01468	0.01049	0.0022	0.0122	0.0083	0.01739	-0.0249	0.0097	-0.0019	0.0082	0.00085381	0.00282538
rs34941092	A	G	0.0160448	0.00211429	3.234e-14	0.8502	0.0105	0.0102917	0.000485	0.013472	0.01386	0.01161	-0.0083	0.0138	-0.006678	0.01924	0.0128	0.0111	0.0243	0.0094	-0.00239173	0.00313968
rs35107212	A	G	0.0128507	0.00155105	1.181e-16	0.4041	-	-	0.021465	0.0095918	-	-	-	-	-	-	-	-	-	-	-	-
rs35261357	C	T	0.0174229	0.00152894	4.433e-30	0.585	0.0224	0.00751643	0.041769	0.0096418	0.04265	0.008433	0.0142	0.0102	-0.003697	0.01398	0.03	0.008	0.0137	0.0068	-0.00310044	0.00228156
rs35410524	C	T	0.0167562	0.00192493	3.187e-18	0.1885	0.0028	0.00948226	-0.050144	0.0121913	-0.006555	0.01066	0.0103	0.0127	0.01938	0.01769	-0.0082	0.0101	-0.0058	0.0086	0.000382445	0.00287639
rs35444	G	A	0.0217313	0.00154042	3.467e-45	0.6138	0.0124	0.00751643	-0.001781	0.0095853	0.009751	0.008498	0.0311	0.0108	0.0004648	0.0141	0.0241	0.0081	0.0162	0.0068	-0.00537982	0.00229948
rs35783704	A	G	0.0229801	0.00252447	8.814e-20	0.8958	0.0289	0.0123732	0.02352	0.0175771	0.01697	0.01385	0.0401	0.0165	0.06752	0.02297	0.0245	0.0125	0.0321	0.0109	-0.00590024	0.00374995
rs360153	T	C	0.0171393	0.00151998	1.733e-29	0.5834	0.029	0.00751643	0.051436	0.0094452	0.03916	0.008383	0.0394	0.0104	0.03181	0.0139	0.0269	0.008	0.009	0.0067	-0.00364233	0.00226803
rs3737801	G	C	0.0193333	0.00299069	1.017e-10	0.9224	0.0244	0.014339	0.02669	0.0159118	0.03617	0.01611	0.0028	0.0209	0.002492	0.02673	0.0029	0.0159	-0.01	0.0131	-0.00497326	0.00434594
rs3741378	T	C	0.0203333	0.00221787	4.833e-20	0.8648	0.0298	0.0106386	0.05465	0.0139011	0.02827	0.012	0.0235	0.015	0.02652	0.0199	0.0146	0.0116	-0.0014	0.0096	-0.00858208	0.0032519
rs381815	C	T	0.0149701	0.00168214	5.623e-19	0.2746	0.0243	0.00821025	0.016163	0.01074	0.03008	0.009277	0.0218	0.0113	0.01418	0.01538	0.0135	0.0088	0.0111	0.0075	-	-
rs3918226	C	T	0.0330348	0.00286292	8.461e-31	0.0811	0.1017	0.0136452	0.133315	0.0221275	0.1006	0.01536	0.0613	0.0189	0.1181	0.02551	0.058	0.0144	0.0109	0.0125	-0.0180866	0.00415844
rs4143175	C	T	0.0108806	0.00175043	5.104e-10	0.2409	0.0008	0.00855716	0.004938	0.010626	0.01096	0.009666	-0.0065	0.0117	-0.02473	0.01604	0.0109	0.0092	0.0057	0.0078	-0.00775718	0.00262207
rs419076	C	T	0.0201443	0.0014974	2.995e-41	0.4732	0.0058	0.00740079	0.017165	0.009367	0.0009261	0.008289	0.0246	0.0098	0.02359	0.01374	-0.0047	0.0077	-0.0015	0.0066	-	-
rs4454254	A	G	0.0108308	0.00155271	3.052e-12	0.3688	0.005	0.00763207	0.007075	0.0094072	0.001352	0.008558	-0.004	0.0104	0.01741	0.01419	-0.0034	0.0081	0.0036	0.0069	-0.000460998	0.00231615
rs4480845	C	T	0.0157015	0.00157308	1.845e-23	0.3652	-0.0106	0.0077477	-0.017265	0.0097961	-0.01207	0.008686	-0.0009	0.0106	0.01182	0.01441	-0.0191	0.0082	0.003	0.007	-0.00025304	0.00235126
rs448671	T	G	0.0152736	0.00168222	1.094e-19	0.2757	-	-	-	-	-	-	-	-	-	-	-	-	-	-	-0.00495409	0.0024872
rs449789	G	C	0.0160846	0.00217738	1.502e-13	0.139	0.0227	0.010523	0.038567	0.0136545	0.03598	0.01182	0.0087	0.0149	0.02742	0.0196	0.0113	0.0114	0.0137	0.0097	-0.001739	0.00319969
rs4499560	A	T	0.0109403	0.00162039	1.463e-11	0.6829	-0.0022	0.00797898	0.013996	0.0097906	-0.003394	0.008972	0.0005	0.0107	-0.0009313	0.01489	-0.0046	0.0084	-0.0063	0.0071	-0.000177803	0.0024219
rs452036	A	G	0.0110348	0.00156891	2.017e-12	0.6454	-0.0067	0.0077477	0.017093	0.0103501	-0.01092	0.008636	0.0041	0.0107	0.001468	0.01432	0.0034	0.0083	-0.0427	0.007	-0.000741803	0.00233633
rs45474499	C	T	0.0220498	0.00356786	6.409e-10	0.0474	0.0281	0.0175769	0.003586	0.0245879	0.03733	0.01975	-0.0097	0.0231	0.02695	0.03279	0.0298	0.0181	0.0214	0.015	-0.00213961	0.00534865
rs4553000	T	C	0.0101244	0.00149027	1.094e-11	0.4859	0.0121	0.00740079	0.015219	0.0092583	0.01451	0.008267	0.0088	0.0098	0.0116	0.01371	0.0081	0.0078	-0.0104	0.0066	-0.00212689	0.00223531
rs4582532	A	G	0.00996517	0.00150573	3.639e-11	0.4941	0.0225	0.00740079	0.021963	0.0093735	0.02252	0.008287	0.0045	0.0101	0.003207	0.01374	0.0054	0.0078	0.0078	0.0067	-0.00350179	0.00224126
rs4651224	C	T	0.0098806	0.00152409	9e-11	0.4474	0.0063	0.00751643	-0.00266	0.0094202	0.009087	0.008383	-0.0197	0.0101	0.002659	0.01391	0.0014	0.0079	0.0065	0.0067	-0.00452381	0.00226453
rs4757391	T	C	0.0254328	0.00186332	2.065e-42	0.202	0.0097	0.00913535	0.009813	0.0112136	0.01143	0.01023	-0.0114	0.0123	0.0129	0.01697	0.0095	0.0097	0.0239	0.0081	-0.00368898	0.00277029
rs4810332	A	T	0.0129751	0.00157709	1.919e-16	0.6208	0.0065	0.0077477	0.009487	0.0095875	0.005565	0.008634	0.0121	0.0104	0.003144	0.01432	-0.0077	0.0081	0.006	0.007	-0.0039544	0.00233453
rs4823006	G	A	0.010806	0.00150177	6.229e-13	0.5553	0.0142	0.00740079	0.022251	0.0092279	0.01256	0.008318	0.0081	0.0102	0.01062	0.01379	-0.0021	0.0079	0.0116	0.0067	-0.000117972	0.00224879
rs4873492	C	T	0.0170697	0.00200374	1.614e-17	0.1724	0.008	0.00982918	0.012947	0.0113299	0.01253	0.01106	-0.0054	0.0132	-0.001058	0.01835	-0.0132	0.0104	-0.0049	0.0087	0.00240489	0.00298718
rs4922591	T	C	0.00941294	0.0015639	1.757e-09	0.6131	0.0112	0.0077477	0.022135	0.0097287	0.02315	0.008655	-0.0001	0.0108	-0.01602	0.01435	0.0038	0.0082	0.0066	0.0069	-0.00310007	0.00233799
rs4925159	G	A	0.0108159	0.0015158	9.655e-13	0.4246	-0.0011	0.00740079	-0.003454	0.0094267	-0.007959	0.00835	0.0136	0.01	0.01101	0.01384	0.0037	0.008	-0.0037	0.0067	-0.00463389	0.00225986
rs4926499	G	C	0.0147512	0.00218048	1.333e-11	0.8263	-0.0141	0.00994481	-0.026372	0.0157706	-0.015	0.01118	-0.0042	0.0159	-0.02395	0.01853	0.0018	0.0111	0.0072	0.0097	0.00675736	0.00302282
rs4954192	T	C	0.00893532	0.00155238	8.622e-09	0.609	0.013	0.0077477	-0.01212	0.0104131	0.004453	0.008642	-0.0203	0.0105	0.02566	0.01433	0.0064	0.0084	0.0114	0.007	-0.00577087	0.00231722
rs4957026	G	A	0.0098607	0.00160528	8.119e-10	0.3399	0.0138	0.00786334	-0.01124	0.0098058	0.01477	0.008801	0.0237	0.0106	-0.001122	0.0146	0.0168	0.0083	0.015	0.0071	-0.0022991	0.00237845
rs55641580	C	T	0.0133582	0.00228822	5.291e-09	0.1262	0.0111	0.0112168	0.027225	0.0139011	0.009343	0.01258	-0.0024	0.0154	0.006966	0.02087	0.0123	0.012	0.0089	0.01	-0.00625609	0.00340597
rs55701159	G	T	0.0196965	0.0023905	1.732e-16	0.8867	-0.007	0.0116794	-0.011101	0.0145246	-0.01003	0.01309	-0.0008	0.0166	-0.02944	0.02173	0.0236	0.0125	0.0231	0.0105	-0.00555534	0.00354055
rs55829085	A	C	0.0214378	0.00368063	5.731e-09	0.0454	0.0219	0.018502	-0.003059	0.0220308	0.004529	0.02078	0.0339	0.0248	0.07131	0.03444	0.0187	0.0198	0.0159	0.0168	-0.00700017	0.00560253
rs55935819	G	A	0.00868159	0.00155638	2.433e-08	0.3634	0.0059	0.00763207	0.013206	0.0096853	0.01546	0.008616	0.0189	0.0106	0.007349	0.01429	0.0024	0.0082	0.0152	0.007	-0.00281435	0.00232822
rs56345595	G	A	0.0102786	0.00153113	1.907e-11	0.5853	0.0035	0.00751643	0.018186	0.009544	0.001287	0.008393	0.0062	0.0102	0.002641	0.01392	-0.0066	0.0079	-0.0048	0.0067	-0.000705314	0.00226997
rs57786342	G	A	0.0115274	0.00185906	5.626e-10	0.2059	0.0065	0.00925099	0.015364	0.0122467	0.007073	0.01033	0.0157	0.0122	-0.003087	0.01713	-0.0027	0.0097	-0.0011	0.0083	-0.00317766	0.0027875
rs6015450	A	G	0.0348408	0.00229307	3.952e-52	0.1239	0.0588	0.0113325	0.0454	0.0155262	0.05409	0.01273	-0.0025	0.0151	0.08431	0.02113	0.0327	0.0115	0.0163	0.0101	-0.00420674	0.00345321
rs60191654	A	G	0.0118507	0.00191331	5.875e-10	0.1882	0.0047	0.00936663	0.0019	0.0131179	0.0003138	0.01056	-0.0069	0.0132	0.01717	0.01752	-0.0203	0.0099	-0.0024	0.0084	0.00552761	0.00285388
rs6031435	A	G	0.0128955	0.00150569	1.087e-17	0.4602	0.0244	0.00740079	0.002492	0.0093691	0.02168	0.008349	0.0297	0.01	0.0304	0.01385	0.0112	0.0079	0.0276	0.0068	-0.0030097	0.0022588
rs6060114	C	T	0.0135871	0.00205487	3.791e-11	0.8416	0.0106	0.0101761	0.009159	0.0139446	0.01537	0.01145	0.0008	0.0132	-0.01887	0.01899	0.0289	0.0123	0.011	0.0091	-0.00661792	0.00309176
rs6095241	A	G	0.00854726	0.00150163	1.256e-08	0.5605	-0.0108	0.00740079	-0.016668	0.0092638	-0.01122	0.008348	0.0106	0.0101	-0.003573	0.01385	0.0023	0.0079	0.0015	0.0067	0.00065012	0.00225689
rs6108168	A	C	0.0147114	0.00171263	8.714e-18	0.7458	0.0331	0.00844153	0.002581	0.0102751	0.0364	0.009482	0.0059	0.0114	0.04216	0.01572	0.0093	0.0089	0.0028	0.0076	-0.00539681	0.00256797
rs6141767	G	C	0.0154577	0.00208308	1.167e-13	0.157	0.0121	0.0102917	0.020717	0.0122825	0.02827	0.0116	-0.0063	0.0141	-0.03492	0.01924	-0.0007	0.0108	0.001	0.0093	-0.00868024	0.00313914
rs61912332	C	T	0.00904478	0.00151205	2.208e-09	0.498	0.0012	0.00740079	0.000168	0.0095636	-0.001144	0.008333	-0.007	0.0102	0.002668	0.01382	0.0032	0.0079	-0.0148	0.0067	0.00308635	0.00225635
rs62158170	G	A	0.0117861	0.00183069	1.211e-10	0.7834	0.0056	0.00901971	0.007694	0.0116112	0.005536	0.01012	0.0004	0.0124	-0.009526	0.01677	0.0064	0.0096	0.0093	0.0082	-0.00176029	0.00273186
rs62385385	T	A	0.0140995	0.00154274	6.303e-20	0.3829	0.0285	0.00763207	0.007714	0.0094647	0.02092	0.008505	-0.0088	0.01	0.04444	0.0141	0.0194	0.008	0.0005	0.0068	-0.00452882	0.00230162
rs62503324	C	T	0.0131244	0.00177111	1.262e-13	0.2393	0.002	0.0086728	-0.008714	0.010362	0.008291	0.009672	0.0059	0.0116	0.003582	0.01604	-0.0161	0.0091	-0.0084	0.0078	-0.00680243	0.00261812
rs62523863	G	A	0.0133781	0.00183245	2.866e-13	0.2197	0.0248	0.00901971	0.034385	0.0109986	0.02812	0.01006	0.0115	0.0125	0.01212	0.01669	0.0123	0.0096	-0.0027	0.0081	-0.00762083	0.00271798
rs62524579	A	G	0.0133134	0.00159451	6.867e-17	0.467	0.0176	0.00740079	0.000587	0.0108248	0.01633	0.0083	0.0143	0.011	0.02664	0.01376	0.0134	0.0094	0.0055	0.007	-0.00580198	0.00224496
rs62526122	G	A	0.0104876	0.00171745	1.019e-09	0.2899	0.0046	0.00809462	-0.018092	0.012187	0.005636	0.009078	-0.003	0.0115	0.0134	0.01506	-0.022	0.0089	0.0038	0.0077	0.00267954	0.00245912
rs6271	T	C	0.027597	0.00304235	1.183e-19	0.9265	0.033	0.0141078	0.056874	0.0262075	0.04468	0.01579	0.0112	0.0252	0.01651	0.02612	0.0038	0.0174	-0.006	0.0147	-0.00202379	0.00426768
rs633185	G	C	0.0317065	0.00166344	5.596e-81	0.7127	0.0484	0.00821025	0.033641	0.0099633	0.05987	0.009231	0.024	0.0111	0.04229	0.01531	0.0186	0.0087	0.0105	0.0073	-0.0111539	0.00249088
rs6438857	C	T	0.0136119	0.00151848	3.132e-19	0.5774	0.0164	0.00751643	0.01077	0.0093029	0.007046	0.00842	0.0161	0.01	0.03449	0.01396	-0.0014	0.0091	0.0157	0.0067	-0.000582549	0.00227478
rs6504213	T	C	0.0148358	0.00155279	1.248e-21	0.5818	0.0153	0.00751643	0.039879	0.0100513	0.02997	0.008431	-0.0054	0.0108	-0.02054	0.01398	-0.0013	0.0096	0.0036	0.0069	-0.00478323	0.00228189
rs6511291	T	C	0.00841791	0.00153248	3.953e-08	0.5639	0.0124	0.00751643	0.032646	0.0095223	0.02143	0.008402	0.0068	0.0102	0.008549	0.01393	0.0062	0.0079	0.0104	0.0069	-0.00390816	0.00227134
rs6540125	G	T	0.0101592	0.00157803	1.212e-10	0.3411	0.0058	0.00786334	0.012094	0.0096472	0.01873	0.008812	-0.0145	0.0105	-0.0003975	0.01461	0.0015	0.0083	0.0041	0.007	0.00207199	0.00238254
rs6557876	T	C	0.0206766	0.00173663	1.107e-32	0.7497	0.0099	0.00855716	0.023182	0.0106803	0.01001	0.009555	0.0094	0.0117	0.003826	0.01584	0.0188	0.009	0.0122	0.0077	-0.000577952	0.00258166
rs661348	T	C	0.0221443	0.00157292	5.225e-45	0.4253	0.0048	0.00751643	0.013481	0.0106205	0.005638	0.008435	0.0105	0.0105	0.00337	0.01399	0.0108	0.0081	0.0152	0.0069	-0.00192951	0.00228053
rs66887589	T	C	0.00970647	0.00150744	1.203e-10	0.4784	0.0093	0.00740079	0.028962	0.0092268	0.006037	0.008303	0.0065	0.0099	0.01547	0.01377	0.0035	0.0078	0.0047	0.0066	-0.0023213	0.0022443
rs6731373	G	A	0.00951741	0.00161946	4.182e-09	0.3492	-0.0084	0.00763207	-0.010265	0.0112636	-0.01078	0.008622	0.0025	0.0109	0.01193	0.0143	0.0077	0.0085	0.0008	0.0072	-0.000694465	0.00233052
rs6783086	C	T	0.0151642	0.00153493	5.13e-23	0.3954	0.0201	0.00751643	0.019817	0.0095093	0.01909	0.0085	0.0076	0.0092	0.009081	0.0141	0.0123	0.008	0.0085	0.0068	-0.00449693	0.00230096
rs6788984	G	A	0.0149204	0.00214858	3.806e-12	0.8563	0.0079	0.0106386	0.00819	0.0133243	0.01345	0.01189	0.03	0.0152	-0.004847	0.01971	-0.0013	0.0113	-0.003	0.0094	-0.00821856	0.00320968
rs6797587	A	G	0.0162736	0.00160366	3.401e-24	0.6721	0.0234	0.00786334	0.024957	0.009871	0.02697	0.008805	-0.0033	0.0115	0.02037	0.0146	0.0193	0.0085	-0.0026	0.0071	-0.00746763	0.002383
rs6823199	C	T	0.0104179	0.00172996	1.723e-09	0.7438	-0.0039	0.00844153	0.006454	0.0102762	-0.003259	0.009419	-0.0002	0.0114	-0.006456	0.01562	-0.0004	0.009	-0.0174	0.0076	0.000170694	0.00254609
rs6959688	A	G	0.0116617	0.00154373	4.218e-14	0.4019	0.0009	0.00751643	0.018497	0.0097526	0.006316	0.00845	0.0134	0.0101	-0.005804	0.01402	-0.0048	0.008	0.0053	0.0068	0.000167337	0.00228657
rs7045409	A	T	0.00926368	0.00155467	2.545e-09	0.6331	-0.0017	0.00763207	-9.8e-05	0.0096831	-0.005866	0.008599	0.0139	0.0102	0.01213	0.01427	-0.0019	0.008	0.0187	0.0068	-0.00525453	0.00232658
rs706159	A	G	0.0103035	0.00152479	1.407e-11	0.5688	0.0065	0.00751643	-0.007833	0.00943	0.002471	0.008393	-0.0041	0.0102	0.02039	0.01392	0.0043	0.008	0.0068	0.0068	-0.0054829	0.00226851
rs709668	A	G	0.0146418	0.00187598	5.964e-15	0.7997	0.0135	0.00925099	0.02692	0.0112115	0.03111	0.01037	-0.0142	0.0127	-0.003247	0.0172	0.0049	0.0099	0.0091	0.0083	-0.00586423	0.00279721
rs7103648	A	G	0.0192139	0.00154226	1.271e-35	0.3871	0.0043	0.00751643	0.000918	0.0095592	0.009872	0.008498	-0.0279	0.0102	-0.01383	0.0141	0.0081	0.0081	0.0065	0.0068	-0.00159345	0.00229658
rs7236548	C	A	0.0170697	0.00192805	8.512e-19	0.1848	-0.006	0.0095979	0.004008	0.0110377	0.003452	0.01074	0.0223	0.0129	-0.01139	0.01781	-0.0125	0.0101	0.002	0.0085	0.000664771	0.0029036
rs7248104	A	G	0.0115721	0.00152056	2.735e-14	0.5876	0.011	0.00751643	0.006593	0.0093018	0.01767	0.008406	-0.0064	0.0108	0.004534	0.01393	-0.0033	0.008	-0.0108	0.0068	-0.00102484	0.00227174
rs72683923	C	T	0.0476965	0.00547687	3.08e-18	0.9788	0.0764	0.0262497	0.03901	0.0367922	0.07366	0.02957	0.0424	0.0418	0.1002	0.04878	0.0561	0.0315	-0.0257	0.0276	-0.0186283	0.00801305
rs72719160	A	T	0.0111592	0.00161124	4.337e-12	0.3171	0.0207	0.00797898	0.014788	0.0099025	0.01036	0.008928	0.0249	0.0106	0.04011	0.01481	0.0306	0.0083	0.0115	0.0071	-0.00890036	0.00241038
rs72765298	T	C	0.0182836	0.00229749	1.75e-15	0.1249	0.0065	0.0109855	-0.035606	0.0163735	0.007065	0.01238	0.037	0.0157	-0.006829	0.02053	-0.016	0.0122	0.0016	0.0106	-0.00114549	0.00334943
rs72812846	A	T	0.0128308	0.00171313	6.91e-14	0.722	0.0153	0.00832589	0.010977	0.0117394	0.01496	0.009321	0.0132	0.0114	0.0205	0.01545	0.0264	0.0088	0.0454	0.0076	-	-
rs72834453	T	G	0.0161493	0.00231364	2.954e-12	0.1244	0.02	0.0113325	0.016754	0.0149309	0.01515	0.01276	0.0201	0.0153	0.026	0.02117	-0.0229	0.0124	0.0103	0.0103	-0.000294073	0.00344503
rs72847885	G	A	0.012005	0.00158062	3.079e-14	0.663	0.0211	0.0077477	0.016456	0.0098286	0.02553	0.008752	0.0031	0.0104	0.0189	0.01452	0.0118	0.0083	-0.0045	0.0069	-0.0018832	0.00236516
rs72914576	C	G	0.0145274	0.00193116	5.376e-14	0.1901	0.0123	0.0095979	0.027404	0.0133438	0.0204	0.01073	0.0079	0.0127	-0.0177	0.0178	-0.0079	0.01	-0.0581	0.0087	-0.00266343	0.00289556
rs7297416	C	A	0.0187264	0.001638	2.895e-30	0.6955	-0.0005	0.00809462	0.020098	0.0102675	-0.003208	0.009049	0.0451	0.0114	0.005798	0.015	0.0166	0.0085	0.0142	0.0073	-0.00200741	0.00244703
rs7302981	G	A	0.0186816	0.00153004	2.773e-34	0.3788	-0.0018	0.00763207	0.000302	0.0099503	-0.002057	0.00856	0.0002	0.0105	-0.004197	0.01419	-0.0149	0.0094	-0.0048	0.0075	-0.00242822	0.00231148
rs73046792	A	G	0.0176816	0.00211924	7.234e-17	0.8412	0.0097	0.00994481	0.016346	0.0163289	0.004184	0.01114	0.0184	0.0144	0.0282	0.01847	0.0232	0.011	0.0012	0.0094	0.000752449	0.00301958
rs73049928	A	G	0.0118507	0.0019489	1.197e-09	0.1939	0.0024	0.00936663	0.021621	0.0121511	0.006425	0.01055	0.002	0.0128	-0.02802	0.0175	0.0078	0.01	-0.008	0.0086	0.00296399	0.00285101
rs73187288	A	C	0.0137612	0.00240427	1.043e-08	0.1091	0.0098	0.011795	0.015472	0.016128	0.02797	0.01322	-0.0023	0.0163	-0.01348	0.02195	0.0013	0.0147	-0.0001	0.0117	0.000295582	0.0035751
rs7331680	G	T	0.020403	0.00210568	3.352e-22	0.1491	0.0222	0.0104074	0.011166	0.0132526	0.01409	0.01162	0.0342	0.0148	0.04013	0.01928	0.0196	0.0109	0.0127	0.0093	-0.0019763	0.00314229
rs7338758	C	T	0.0176716	0.00175368	7.016e-24	0.2448	-	-	-0.00457	0.010261	-	-	0.0253	0.0115	-	-	-	-	-	-	-	-
rs7406910	T	C	0.0216269	0.00265072	3.387e-16	0.9116	-0.0031	0.013067	0.003313	0.0150547	0.00909	0.01463	-0.0137	0.0184	-0.05048	0.02425	0.0111	0.0137	0.0137	0.0113	-0.00228137	0.00396064
rs740698	T	C	0.0104677	0.00153253	8.479e-12	0.4349	0.0058	0.00740079	-0.000635	0.0100578	0.01508	0.00834	0.0018	0.0104	-0.007438	0.01383	0.0178	0.0079	0.0102	0.0068	6.92119e-05	0.00225619
rs7439567	C	T	0.0126219	0.00153828	2.306e-16	0.4106	0.0289	0.00751643	0.020458	0.0093952	0.02604	0.008448	0.0239	0.0099	0.03235	0.01401	0.014	0.0079	0.0193	0.0068	-0.00327638	0.00228475
rs745821	G	T	0.0110149	0.00174575	2.8e-10	0.7548	0.0332	0.0086728	0.005241	0.0102523	0.01895	0.009723	0.0084	0.0116	0.05663	0.01612	0.0167	0.009	0.0032	0.0076	-0.00338246	0.00263019
rs7480089	A	G	0.013005	0.00234534	2.94e-08	0.882	-0.0055	0.0116794	-0.015146	0.0145855	-0.007909	0.01305	0.0233	0.0155	0.02496	0.02163	-0.0005	0.0125	0.0086	0.0105	-0.0017996	0.00351106
rs7514579	C	A	0.0111592	0.00179825	5.452e-10	0.7712	0.001	0.00878844	-0.005369	0.0123423	0.001473	0.009826	0.017	0.0123	0.01146	0.01629	-0.0045	0.0093	0.005	0.0078	-0.00339348	0.00265633
rs75152469	A	G	0.0189353	0.0031793	2.589e-09	0.063	-	-	-0.011269	0.0159748	-	-	-0.0422	0.0212	-	-	-	-	-	-	-	-
rs751984	C	T	0.0219303	0.00238384	3.603e-20	0.8824	0.0287	0.0116794	0.021259	0.0129039	0.0251	0.01305	0.0319	0.0162	0.05647	0.02165	0.0177	0.0121	0.0233	0.0102	-0.0067684	0.00353259
rs7555285	G	C	0.0114129	0.00187064	1.054e-09	0.8011	0.0104	0.00936663	0.01186	0.0113234	0.01734	0.01045	0.0208	0.0127	-0.005191	0.01733	0.0113	0.0097	0.014	0.0083	-0.00624409	0.00282499
rs7592578	T	G	0.0142139	0.00194602	2.794e-13	0.8053	-0.0003	0.00948226	0.015365	0.012288	-0.003538	0.01065	0.0266	0.0132	0.002851	0.01767	0.0094	0.0104	-0.0034	0.0086	-0.00325847	0.00288053
rs75961402	G	A	0.0132289	0.00207814	1.945e-10	0.1534	-0.0048	0.0101761	-0.01267	0.0127095	-0.0003113	0.01143	-0.0248	0.014	0.0152	0.01896	-0.0144	0.0112	0.0147	0.0094	0.00275117	0.00309679
rs7606205	A	C	0.00916915	0.00165559	3.055e-08	0.2977	0.0089	0.00809462	-0.021859	0.0102827	0.002039	0.009128	0.0082	0.0116	0.01355	0.01514	0.0087	0.0087	-0.0028	0.0074	0.000418803	0.00246121
rs76326501	C	A	0.0282637	0.0026522	1.63e-26	0.9092	0.0095	0.0128357	0.019795	0.0190294	0.009622	0.01435	0.0191	0.0188	0.0257	0.02379	0.0206	0.0141	0.0194	0.0119	-0.00940843	0.00389521
rs76452347	T	C	0.014796	0.00197658	7.128e-14	0.795	0.0018	0.00948226	-0.006364	0.0145474	-0.008362	0.01063	0.0166	0.0136	0.02451	0.01762	0.0069	0.0104	0.0107	0.0087	-0.00155091	0.00287692
rs76719272	T	C	0.0136219	0.00229583	2.97e-09	0.8688	0.0074	0.0109855	0.010235	0.0165983	-0.01202	0.01233	0.0483	0.0153	0.02984	0.02044	0.0195	0.0118	-0.0066	0.0101	0.000163156	0.00334027
rs7694643	A	G	0.00971642	0.00156799	5.767e-10	0.3545	0.0144	0.0077477	0.001234	0.0095147	0.01014	0.008653	0.008	0.0103	0.006176	0.01435	0.0062	0.0081	0.0258	0.0069	-0.00245718	0.00234083
rs7763294	T	G	0.00997015	0.00161313	6.388e-10	0.6837	-0.0015	0.00797898	0.029322	0.0100578	0.004779	0.008903	0.0127	0.0107	0.002344	0.01477	-0.0097	0.0083	0.0026	0.0071	-0.00224609	0.00240849
rs7765526	G	A	0.01	0.00152746	5.881e-11	0.4633	-0.0034	0.00751643	-0.000281	0.0096646	-0.00619	0.008387	-0.041	0.0102	0.003687	0.01391	-0.0011	0.008	-0.0034	0.0068	0.00463698	0.00226946
rs77692990	T	C	0.0158109	0.00281489	1.945e-08	0.9203	0.0153	0.0135296	-0.006672	0.0169144	0.01675	0.01517	-0.0017	0.0191	-0.02692	0.02515	0.0204	0.0146	0.0224	0.0126	-0.000970776	0.00409518
rs7777128	G	C	0.0256617	0.00277139	2.059e-20	0.0798	0.0308	0.0138765	0.028929	0.0172686	0.01995	0.01555	0.0291	0.0182	0.04174	0.02578	0.0309	0.0143	0.0206	0.0122	-0.00641392	0.00418886
rs78151625	T	C	0.012204	0.00202273	1.606e-09	0.1656	0.0174	0.00994481	0.014489	0.0119339	0.01592	0.01121	0.0153	0.0131	0.002881	0.01858	0.02	0.0105	0.0031	0.009	-0.00246543	0.00302286
rs78474310	A	G	0.0233781	0.0036504	1.512e-10	0.0448	0.0388	0.0175769	0.029007	0.0260185	0.05266	0.01967	0.0482	0.0242	0.007195	0.03268	-0.0144	0.0188	0.0468	0.0161	-0.00533636	0.00533584
rs78648104	T	C	0.0213284	0.00269273	2.365e-15	0.0925	-0.0236	0.0131827	-0.011759	0.0167895	-0.02896	0.01478	-0.0556	0.0189	0.0027	0.02452	0.016	0.0143	-0.0088	0.0121	0.00889143	0.00399218
rs78998485	C	G	0.0121841	0.00172175	1.479e-12	0.2557	-0.0161	0.00844153	-0.02694	0.0106596	-0.01326	0.009442	-0.0171	0.0117	-0.0153	0.01565	-0.0028	0.009	-0.007	0.0076	0.00256205	0.0025572
rs7927515	C	A	0.0112985	0.00158591	1.047e-12	0.3459	0.0059	0.0077477	-0.010078	0.0099514	0.003594	0.008726	0.0161	0.0104	0.03504	0.01447	0.0103	0.0083	0.009	0.007	-0.00244584	0.00236096
rs7963801	T	C	0.0117512	0.00154539	2.873e-14	0.5779	0.0047	0.00751643	0.021813	0.0101795	0.005438	0.0084	0.0026	0.0105	-0.007734	0.01393	0.0127	0.008	0.004	0.0069	-0.00472152	0.00227316
rs8013933	C	T	0.0100846	0.0016253	5.481e-10	0.6913	0.0142	0.00797898	-0.000665	0.0102154	0.01724	0.008954	0.009	0.0111	-0.007433	0.01485	-0.0026	0.0085	0.0072	0.0072	-0.00155382	0.00242253
rs8105753	C	A	0.0108358	0.00157932	6.84e-12	0.6315	-0.02	0.0077477	-0.006198	0.0096299	-0.02141	0.00866	-0.015	0.0105	-0.004033	0.01436	-0.0166	0.0082	0.005	0.007	-0.00158759	0.00234084
rs839755	A	C	0.0132587	0.00153376	5.41e-18	0.3851	0.0106	0.00751643	0.023161	0.0101936	0.01528	0.008477	0.0099	0.0101	-0.002959	0.01406	0.0116	0.008	0.007	0.0068	0.00142328	0.00229257
rs848445	T	C	0.0100746	0.00168577	2.284e-09	0.7149	-0.0013	0.00809462	-0.000985	0.0106825	0.0006665	0.009127	-0.0162	0.0113	-0.01078	0.01513	0.0025	0.0087	-0.0158	0.0075	-0.00395613	0.00247121
rs869396	A	C	0.0105224	0.00151773	4.124e-12	0.5341	0.0121	0.00740079	0.038357	0.009304	0.02464	0.008363	-0.0016	0.0101	-0.0224	0.01387	0.0173	0.0079	0.0155	0.0067	-	-
rs871004	G	A	0.0116219	0.0015759	1.648e-13	0.3481	0.0341	0.0077477	0.005721	0.0094908	0.03152	0.00873	-0.0106	0.0104	0.03502	0.01448	0.0272	0.0082	0.0113	0.0069	-0.00330157	0.00236182
rs871606	C	T	0.0184328	0.00246318	7.253e-14	0.895	0.0186	0.0121419	0.027301	0.0131483	0.02628	0.01362	0.0003	0.0164	-0.009442	0.02257	0.0185	0.0129	-0.0032	0.0109	-0.00140856	0.00367172
rs8904	G	A	0.0152289	0.00156068	1.713e-22	0.3678	0.0005	0.00763207	0.004676	0.0095831	0.00133	0.008601	0.0197	0.0105	0.006847	0.01427	-0.013	0.0082	-0.0057	0.0069	-0.00381312	0.00232683
rs912434	G	T	0.0116418	0.00174404	2.471e-11	0.7594	0.0167	0.00855716	0.025125	0.0112017	0.0163	0.009612	0.0614	0.0116	0.03551	0.01595	0.0082	0.0091	0.0252	0.0078	-0.00403484	0.00260486
rs9302885	G	A	0.0111542	0.0014999	1.034e-13	0.4452	0.0189	0.00740079	0.00908	0.0093659	0.02637	0.008322	0.0113	0.01	-0.009514	0.0138	0.0318	0.0078	0.0333	0.0067	-0.00255339	0.0022512
rs9323988	T	C	0.012393	0.00153499	6.83e-16	0.3848	0.0168	0.00763207	0.020909	0.0096483	0.01702	0.008531	0.0016	0.0102	0.01856	0.01415	0.0115	0.008	0.0074	0.0069	0.000744023	0.0023087
rs932764	A	G	0.021408	0.00152092	5.434e-45	0.4311	0.0004	0.00751643	0.001006	0.0093246	0.0008032	0.00838	0.0022	0.0102	-0.00871	0.01389	-0.0019	0.0078	0.002	0.0067	0.000341969	0.00226481
rs9349379	G	A	0.0132537	0.00155136	1.307e-17	0.593	-0.0423	0.00751643	-0.131836	0.0096527	-0.07698	0.00842	0.0081	0.0105	0.02069	0.01397	-0.0255	0.0081	-0.0135	0.0069	0.00341528	0.00227977
rs9368222	C	A	0.0113483	0.0016891	1.837e-11	0.2688	-0.007	0.00832589	0.020083	0.0101958	-0.006853	0.009401	-0.0008	0.011	-0.007032	0.01559	-0.0009	0.0089	0.0005	0.0075	0.000726561	0.00254288
rs9486916	C	T	0.0132189	0.00191738	5.419e-12	0.1979	-0.0057	0.00948226	0.005058	0.0111669	-0.006438	0.01068	0.0219	0.0128	0.001331	0.0177	-0.0056	0.0115	-0.0021	0.0092	0.00589582	0.00288714
rs9508495	T	C	0.0176965	0.00175442	6.343e-24	0.2435	0.0091	0.0086728	-	-	-0.0005057	0.009775	-	-	0.005687	0.01621	0.0253	0.0089	0.0143	0.0076	-0.00497208	0.00264243
rs9687065	G	A	0.0166965	0.00192742	4.62e-18	0.8099	0.0226	0.00948226	0.017129	0.0112593	0.02787	0.01067	0.0249	0.0125	0.006275	0.01768	0.0086	0.0097	0.0073	0.0084	-0.00539968	0.00287899
rs9810888	T	G	0.00855721	0.00151452	1.604e-08	0.5016	0.0091	0.00740079	0.000303	0.0093778	0.005304	0.008354	0.011	0.01	0.002255	0.01386	0.0099	0.0079	0.0141	0.0067	0.000488171	0.00225984
rs9886665	C	T	0.0101891	0.00170861	2.472e-09	0.2671	-0.0054	0.00844153	0.010982	0.0100133	-0.002921	0.009486	-0.0066	0.0114	-0.000996	0.01572	0.0107	0.0088	0.0056	0.0075	0.0027931	0.00256269
rs9899540	T	A	0.010005	0.00157011	1.865e-10	0.3999	0.0063	0.00763207	-	-	0.007071	0.008563	-	-	0.01447	0.0142	-0.0095	0.0095	-0.0074	0.007	-0.00455179	0.00231656
rs9910736	C	T	0.00957711	0.00153354	4.238e-10	0.3865	-	-	-7.6e-05	0.0097048	-	-	-0.002	0.0102	-	-	-	-	-	-	-	-
rs9932220	A	G	0.011393	0.00181136	3.181e-10	0.7823	0.0105	0.00890408	0.011692	0.0106455	0.02043	0.01003	0.0067	0.0123	-0.01074	0.01665	0.0161	0.0095	0.0213	0.008	-0.0082154	0.00271747
Abbreviations: CARDIoGRAMplusC4D, Coro-ry Artery Disease Genome-wide Replication and Meta-a-lysis plus the Coro-ry Artery Disease Genetics; CVD, cardiovascular disease; EA, effect allele; EAF, effect allele frequency; NEA, non-effect allele; SE, standard error; SNP, single nucleotide polymorphism

## Sheet: Supplementary Table S2
Supplmentary Table S2. Genetic associations for diastolic blood pressure, cardiovascular disease outcomes and longevity.
SNP	NEA	EA	Beta	SE	p-value	EAF	Major CVD events		Coro-ry artery disease				Ischaemic stroke				Heart failure		Atrial fibrillation		Combined parental attained age
									CARDIoGRAMplusC4D		UK Biobank		MEGASTROKE		UK Biobank
							Beta	SE	Beta	SE	Beta	SE	Beta	SE	Beta	SE	Beta	SE	Beta	SE	Beta	SE
rs10062049	C	T	0.0197143	0.00227498	4.496e-18	0.1359	-0.005	0.0107543	0.005235	0.013044	-0.007591	0.01211	-0.025	0.0143	0.001936	0.02009	0.0017	0.0113	0.0032	0.0095	0.000177495	0.00327998
rs10069690	C	T	0.0144196	0.00187392	1.418e-14	0.2581	-0.0092	0.00844153	-0.040108	0.0140184	-0.006139	0.009457	-0.005	0.0131	-0.01991	0.01568	-0.0216	0.0095	0.0115	0.008	-0.00141112	0.00255733
rs10078021	T	G	0.0136964	0.00162259	3.15e-17	0.3723	-0.0154	0.00763207	0.001978	0.0099775	-0.009222	0.00863	-0.0154	0.0105	-0.01669	0.01431	-0.0128	0.0083	-0.0089	0.007	0.00588217	0.00233085
rs10087782	C	T	0.0117857	0.00155099	2.992e-14	0.4463	0.0219	0.00740079	-0.003383	0.0092518	0.01937	0.008341	0.0181	0.01	0.02241	0.01383	0.0123	0.0078	0.0369	0.0067	0.00186713	0.00225391
rs10164193	T	G	0.0196071	0.00291946	1.869e-11	0.0777	0.0265	0.0138765	0.007436	0.0176955	0.01774	0.0156	0.0221	0.0189	0.05289	0.02588	0.0313	0.015	0.024	0.0128	-0.00688761	0.00422164
rs10184839	A	T	0.0124821	0.00169983	2.088e-13	0.7083	0.0231	0.00809462	0.018023	0.010828	0.03258	0.009046	0.0035	0.0109	0.004217	0.015	0.0066	0.0086	-0.0009	0.0073	-0.00259028	0.00244306
rs10193543	G	T	0.0124196	0.00209744	3.195e-09	0.8364	0.0022	0.00982918	0.040061	0.0139793	-0.001064	0.01107	-0.0111	0.0136	0.00116	0.01836	0.0125	0.0107	-0.0111	0.009	-0.00660252	0.00299236
rs10224002	A	G	0.018125	0.00172839	9.991e-26	0.2861	0.0246	0.00809462	0.010412	0.011382	0.02355	0.009118	0.0177	0.0114	0.01651	0.01512	0.0056	0.0088	0.0049	0.0074	-0.00644545	0.00246635
rs1044822	T	C	0.0119107	0.00217149	4.135e-08	0.8512	0.01	0.0102917	0.019296	0.013963	0.01559	0.01154	0.0135	0.0145	0.004067	0.01913	-0.0073	0.011	0.0313	0.0093	-	-
rs10460108	G	A	0.00926786	0.00155193	2.347e-09	0.48	0.0162	0.00740079	-0.011981	0.0093257	0.01962	0.008327	0.0106	0.01	0.01308	0.01381	0.0087	0.0078	-0.0007	0.0068	-0.00571913	0.00225158
rs1060105	T	C	0.0169107	0.00193227	2.105e-18	0.7969	0.0113	0.00913535	0.023142	0.0117057	0.005278	0.01029	0.0219	0.0125	0.03976	0.01707	-0.0073	0.0096	-0.0056	0.0082	-0.00217497	0.00278009
rs1063281	T	C	0.0144911	0.00159801	1.213e-19	0.3973	0.0306	0.00763207	0.036879	0.0098982	0.03745	0.008514	0.0016	0.0105	0.02068	0.01412	0.0212	0.0081	-0.0071	0.0069	-	-
rs1077795	G	A	0.0177411	0.00177509	1.617e-23	0.7389	0.0313	0.00844153	0.019286	0.0110594	0.03053	0.009419	0.0384	0.0122	0.02258	0.01562	0.0162	0.0089	0.014	0.0077	-0.000364974	0.0025471
rs10873612	T	C	0.00978571	0.00159961	9.506e-10	0.4039	0.027	0.00751643	0.021419	0.0097656	0.02889	0.008459	0.0102	0.0105	0.0319	0.01403	0.0034	0.0082	0.0217	0.0069	-0.00250007	0.00228636
rs10906391	C	T	0.0114821	0.00167708	7.574e-12	0.3171	0.0122	0.00809462	0.018692	0.009783	0.01118	0.009065	0.017	0.0106	0.005284	0.01504	0.0006	0.0084	0.0141	0.0072	-0.00379826	0.00244982
rs10943605	G	A	0.0153839	0.00154838	2.926e-23	0.4882	0.0258	0.00740079	0.029472	0.0092975	0.02568	0.008279	0.0036	0.0101	0.02228	0.01373	0.0309	0.0079	0.021	0.0066	-0.00749994	0.0022401
rs11021221	A	T	0.0167589	0.0020762	6.931e-16	0.8332	0.0097	0.00982918	0.024973	0.0130907	0.01361	0.01098	0.0268	0.0139	0.002644	0.0182	0.0095	0.0107	0.0044	0.0091	-0.00341354	0.00297512
rs11030119	A	G	0.0149911	0.00169003	7.31e-19	0.698	-0.0088	0.00797898	-0.02233	0.0103077	-0.01524	0.008963	-0.0153	0.0109	0.0003306	0.01486	-0.0069	0.0085	-0.0067	0.0072	0.0035039	0.00242761
rs11112548	T	A	0.0244821	0.00395141	5.802e-10	0.9556	0.0003	0.018502	-0.038356	0.0270907	-0.000129	0.02072	-0.0506	0.027	0.01632	0.03441	-0.0224	0.0206	-0.0192	0.0179	0.0033316	0.00557844
rs111245230	T	C	0.0330357	0.0042949	1.452e-14	0.0346	0.0414	0.0201209	0.054077	0.0270462	0.05957	0.02258	-0.0221	0.0287	-0.00733	0.03752	0.0037	0.0222	-0.0065	0.0192	-0.0197588	0.00609249
rs11128722	A	G	0.0120089	0.00158701	3.823e-14	0.4296	0.0247	0.00763207	0.032099	0.0095038	0.02523	0.008522	0.0097	0.0102	0.03959	0.01413	0.0152	0.008	0.0008	0.0068	-0.00530079	0.00230429
rs11141731	T	C	0.0112321	0.00185151	1.308e-09	0.772	-0.0075	0.0086728	0.00457	0.0117611	-0.01005	0.009785	0.0057	0.0123	0.001705	0.01622	0.0159	0.0095	0.0071	0.0081	0.000646796	0.00264862
rs11191548	C	T	0.0451964	0.00283854	4.525e-57	0.9191	0.0585	0.0138765	0.077117	0.0142042	0.06978	0.01563	-0.0022	0.0179	0.06695	0.0259	0.03	0.0144	-0.037	0.0119	-0.00380876	0.00420964
rs112280096	A	C	0.0105893	0.00171698	6.946e-10	0.638	0.0124	0.00763207	0.011214	0.0133667	0.01199	0.008628	0.0061	0.0124	0.007701	0.01431	0.0014	0.0088	-0.001	0.0074	-0.0037493	0.00233416
rs1126464	G	C	0.0184911	0.00185299	1.889e-23	0.2428	0.0148	0.00855716	-0.018748	0.0123455	0.003013	0.00965	-0.0221	0.0135	0.02384	0.016	0.0239	0.0095	0.0309	0.008	0.00222382	0.00261447
rs1133400	A	G	0.0117679	0.00191687	8.304e-10	0.2148	0.0197	0.00890408	0.010843	0.0119958	0.008128	0.009967	-0.0213	0.0132	0.03196	0.01654	-0.0055	0.0098	-0.0107	0.0082	-0.00161413	0.00269749
rs11556924	T	C	0.0161607	0.00161896	1.831e-23	0.6173	0.0168	0.00751643	0.072569	0.0110605	0.037	0.008486	0.0009	0.0111	-0.01121	0.01407	0.0223	0.0082	0.0105	0.007	-0.00735868	0.00229404
rs11629850	G	A	0.0114196	0.0015506	1.778e-13	0.529	0.0145	0.00740079	-0.001732	0.0093203	0.01786	0.008308	-0.0058	0.0102	-0.005008	0.01378	-0.0062	0.0079	-0.0081	0.0067	-0.00363491	0.0022459
rs11665020	C	G	0.0127054	0.0016699	2.777e-14	0.678	-0.0084	0.00786334	0.009729	0.0104337	-0.003075	0.008834	-0.0069	0.0109	-0.001556	0.01465	-0.0048	0.0085	0.0164	0.0072	-0.0039952	0.00238974
rs1173771	A	G	0.0269732	0.0015759	1.159e-65	0.6015	0.0198	0.00751643	0.011911	0.0093387	0.01306	0.008453	0.0191	0.0104	0.02525	0.01402	0.0102	0.008	0.0203	0.0068	-0.0056623	0.00228368
rs11923667	T	A	0.0104911	0.00157952	3.098e-11	0.4071	0.0132	0.00751643	-0.00363	0.0093876	0.0163	0.008467	-	-	-0.003495	0.01405	-	-	-	-	-0.00430587	0.00228917
rs11977526	G	A	0.00975893	0.00159715	9.955e-10	0.4001	0.0066	0.00751643	0.026505	0.0097483	0.02248	0.008445	-0.0252	0.0103	-0.01656	0.014	0.0208	0.0082	-0.0216	0.0069	0.000656462	0.00228458
rs12052761	A	G	0.0109732	0.00158353	4.224e-12	0.6062	0.0108	0.00751643	0.013341	0.0099286	0.02392	0.008483	0.0051	0.0102	0.003939	0.01407	-0.0048	0.008	-0.0143	0.0068	0.00121004	0.00229235
rs12103229	C	A	0.00861607	0.00155357	2.924e-08	0.5451	-0.0132	0.00740079	-0.005801	0.0093822	-0.01233	0.008326	-0.0239	0.0103	-0.01308	0.01381	-0.0176	0.0079	-0.0062	0.0067	0.00218825	0.00225126
rs1215469	A	C	0.0123482	0.00188113	5.233e-11	0.7705	-0.002	0.00878844	0.006503	0.0114776	0.005255	0.009926	0.0017	0.0126	-0.01765	0.01647	-0.0012	0.0096	0.0033	0.0082	-0.00329552	0.00268563
rs12216886	G	T	0.0115357	0.00197006	4.757e-09	0.8077	-0.006	0.00948226	-0.004223	0.01147	-0.00395	0.01063	0.0157	0.0126	-0.01051	0.01763	0.0164	0.01	0.016	0.0084	0.00284877	0.00287575
rs12374077	G	C	0.0156071	0.00162581	8.046e-22	0.344	0.0012	0.0077477	-4.4e-05	0.0095256	-0.002817	0.008723	0.0076	0.0105	0.009835	0.01446	0.0074	0.0083	-0.0062	0.007	-	-
rs12405515	T	G	0.0151607	0.00155551	1.916e-22	0.4298	0.0176	0.00740079	0.01783	0.0094941	0.01382	0.008372	-0.0046	0.0101	0.02235	0.01388	0.0232	0.0079	-0.0012	0.0067	-0.0021373	0.00226345
rs12486605	T	C	0.0134643	0.00157063	1.014e-17	0.4275	-0.0035	0.00740079	0.01371	0.0097048	-0.003799	0.008368	0.0122	0.0101	0.005512	0.01388	-0.0083	0.008	-0.0179	0.0068	0.00076321	0.00226412
rs12515541	G	T	0.0103214	0.00157863	6.229e-11	0.6072	0.0061	0.00751643	0.015833	0.0095191	0.008668	0.008449	0.0173	0.0101	0.003598	0.01401	-0.0002	0.008	0.0065	0.0068	-0.00776002	0.00228558
rs12574332	C	T	0.0185	0.00237144	6.141e-15	0.1227	0.0428	0.0113325	0.028299	0.0145453	0.04928	0.01274	0.0015	0.0153	0.007006	0.02113	0.0029	0.0119	0.0094	0.0101	-0.00670446	0.00344324
rs12579720	C	G	0.0255804	0.00181323	3.455e-45	0.7565	0.0199	0.00855716	0.034884	0.010374	0.03551	0.009602	-0.0011	0.0117	0.0187	0.01591	0.0137	0.0107	-0.0031	0.0084	-0.00630272	0.0025952
rs12605156	T	A	0.0126607	0.00197683	1.509e-10	0.8084	0.0107	0.00948226	-0.01827	0.011294	0.02526	0.01058	0.0089	0.0125	-0.01293	0.01755	0.001	0.0098	0.0012	0.0084	-0.00156778	0.0028695
rs12627651	G	A	0.0191964	0.00175547	7.862e-28	0.2866	0.0147	0.00821025	0.007392	0.0115189	0.01433	0.009188	0.0241	0.0113	0.03027	0.01524	0.0139	0.0088	-0.0009	0.0076	-0.0060864	0.00248662
rs1263671	T	C	0.0124464	0.00212474	4.691e-09	0.1632	0.0076	0.0100605	0.027626	0.0128072	0.01172	0.01127	0.0137	0.014	0.008639	0.01871	-0.006	0.0111	-0.0079	0.0091	-0.000936038	0.00304733
rs1265842	C	T	0.0099375	0.00155612	1.703e-10	0.4834	-0.0101	0.00740079	0.003358	0.0093072	-0.008721	0.008315	0.0206	0.0103	0.006335	0.0138	-0.0091	0.0079	-0.0157	0.0067	-0.00282838	0.00225219
rs12705090	C	T	0.01425	0.00197364	5.197e-13	0.1896	0.0075	0.00948226	0.009415	0.0127844	0.006259	0.01059	-0.0036	0.0129	0.01705	0.01757	-0.0041	0.0115	-0.0264	0.0093	-0.00101578	0.00286356
rs1275988	T	C	0.0262946	0.00157653	1.918e-62	0.3889	0.0159	0.00763207	0.002991	0.0093963	0.01274	0.008524	0.0237	0.011	0.03706	0.01414	0.0162	0.008	-0.0132	0.0068	-0.00796096	0.00230372
rs12780829	T	C	0.0110179	0.00154074	8.622e-13	0.4605	0.0082	0.00740079	0.000261	0.0091421	0.004688	0.008294	0.0184	0.0098	0.01648	0.01376	-0.006	0.0079	0.0143	0.0066	-0.00466639	0.00224503
rs12940887	C	T	0.0203482	0.00160697	9.632e-37	0.3666	0.0377	0.00763207	0.044939	0.0101882	0.05075	0.008608	0.0097	0.0102	0.01807	0.01428	0.0069	0.0081	0.0155	0.007	-0.0023174	0.00233232
rs12946454	A	T	0.0144107	0.00175761	2.427e-16	0.2657	0.0122	0.00832589	0.013307	0.0106542	0.01789	0.009346	-0.0018	0.0115	-0.01318	0.01551	0.0204	0.0089	-0.0146	0.0075	-0.00245483	0.00253079
rs12958173	C	A	0.0152143	0.00169624	2.988e-19	0.2967	0	0.00809462	-0.006914	0.0104413	0.005551	0.009085	0.0233	0.0109	-0.00123	0.01507	0.0019	0.0085	0.0013	0.0073	-0.00140138	0.00245607
rs13001283	G	A	0.0135893	0.00213402	1.917e-10	0.1596	0.0011	0.0101761	0.008884	0.0149961	0.003113	0.0114	-0.0184	0.0143	0.01766	0.0189	-0.0037	0.0107	0.0072	0.0091	0.000593932	0.00308464
rs13082711	T	C	0.015875	0.001809	1.704e-18	0.2393	0.0064	0.00855716	-0.001988	0.0116905	0.01027	0.00961	0.0026	0.0117	0.009755	0.01593	0.0124	0.0091	0.0234	0.0078	-0.0104091	0.00260383
rs13107325	T	C	0.0602411	0.0030261	3.721e-88	0.9258	-0.0054	0.0139921	0.00667	0.0223469	-0.002684	0.01571	0.0065	0.0215	0.01826	0.02603	-0.0701	0.017	-0.013	0.0142	0.00367312	0.0042661
rs13139571	A	C	0.0215	0.00181507	2.292e-32	0.7634	0.0409	0.0086728	0.052933	0.0107998	0.05631	0.009779	0.0263	0.0116	0.0183	0.0162	0.0215	0.0093	0.0131	0.0078	-0.00316471	0.00264207
rs13205180	C	T	0.0153661	0.00155287	4.378e-23	0.4886	0.0188	0.00740079	0.024083	0.0094006	0.02559	0.008293	0.0148	0.01	0.03101	0.01375	-0.0062	0.0079	0.0124	0.0067	-0.00764099	0.00224333
rs13209747	C	T	0.0269375	0.00155838	6.228e-67	0.4409	0.0171	0.00740079	0.00581	0.0092627	0.00796	0.008326	0.0229	0.0101	0.0153	0.0138	0.0161	0.0079	0.002	0.0067	-0.00673511	0.00225189
rs1322639	A	G	0.0141429	0.00186943	3.873e-14	0.2234	-0.0067	0.00890408	0.01215	0.0107857	-0.01444	0.009998	-0.0127	0.0126	0.01447	0.01656	-0.0044	0.0095	0.0057	0.008	-0.00404051	0.00270299
rs13240040	G	A	0.0105893	0.00169293	3.977e-10	0.6836	0.0151	0.00797898	0.004138	0.0103294	0.0128	0.008907	-0.0011	0.011	0.0391	0.01476	-0.0013	0.0087	-0.0435	0.0073	0.00101343	0.0024082
rs13253358	C	T	0.00947321	0.00168798	1.999e-08	0.2981	0.0052	0.00809462	0.012447	0.0099394	0.01592	0.009025	0.0036	0.0111	-0.01771	0.01497	0.0043	0.0085	0.0014	0.0072	-0.00507712	0.00244377
rs1327235	A	G	0.0269464	0.0015457	4.764e-68	0.4714	0.0075	0.00740079	0.02084	0.0090998	0.007383	0.008302	0.027	0.0101	0.009602	0.01377	0.01	0.0078	0.0122	0.0067	-0.00657736	0.00224599
rs1332813	C	T	0.0101696	0.00161878	3.338e-10	0.3514	-0.0044	0.0077477	-0.013837	0.0096299	-0.01833	0.008705	-0.0022	0.0102	0.03106	0.01443	-0.0003	0.0082	0.0041	0.0069	-0.00151305	0.00235175
rs13333226	G	A	0.0264732	0.00199302	2.936e-40	0.8159	-0.0006	0.0095979	0.020748	0.0114972	-0.003017	0.01071	0.0131	0.0132	0.01176	0.01775	0.0008	0.01	-0.0025	0.0084	-0.00508437	0.00289046
rs134041	C	T	0.0109196	0.00156543	3.051e-12	0.436	0.0071	0.00740079	-0.007748	0.0092975	0.0006831	0.008362	-0.0064	0.0104	0.01305	0.01387	-0.0164	0.0079	-0.0055	0.0068	0.00192265	0.00226531
rs13420463	G	A	0.0146875	0.00184296	1.595e-15	0.7725	0.0096	0.00878844	0.010405	0.0102784	0.005249	0.009849	-0.0145	0.0124	0.01096	0.01633	0.011	0.0093	0.0252	0.0079	0.00290204	0.00266182
rs1375564	C	T	0.0101161	0.00161452	3.714e-10	0.6395	-0.0025	0.0077477	0.003275	0.0096299	-0.001573	0.008677	-0.0112	0.0102	-0.00384	0.01439	-0.0239	0.0082	-0.0104	0.0068	-0.00135599	0.00234794
rs1378942	A	C	0.0346429	0.0016491	6.03e-98	0.3312	0.0149	0.00786334	0.019812	0.0100481	0.02464	0.008868	0.028	0.0107	0.00492	0.0147	0.0041	0.0083	-0.0078	0.007	0.000809549	0.00239652
rs13796	T	C	0.0145179	0.00229311	2.436e-10	0.1359	0.0113	0.0107543	0.006791	0.0150439	0.009669	0.01207	0.0122	0.0158	0.009342	0.02001	0.0109	0.0118	-0.0002	0.0101	-0.00170804	0.00326463
rs1438896	C	T	0.0174107	0.00168346	4.558e-25	0.2981	-0.0223	0.00809462	-0.020745	0.0106227	-0.02791	0.009061	-0.0006	0.0109	0.01206	0.01503	-0.0166	0.0086	-0.0172	0.0072	-0.000146334	0.00244838
rs1446468	T	C	0.0225893	0.00155774	1.207e-47	0.546	0.022	0.00740079	0.016427	0.0096624	0.03347	0.008328	0.0049	0.0102	0.005041	0.01381	0.0148	0.0079	-0.0011	0.0067	-0.0021518	0.00225132
rs1458038	C	T	0.0438393	0.00170347	5.46e-146	0.294	0.0385	0.00809462	0.046091	0.0102045	0.04401	0.009117	0.0185	0.011	0.03731	0.01512	0.0165	0.0085	0.0434	0.0072	-0.00800748	0.00247012
rs150816167	T	C	0.0256518	0.00398117	1.17e-10	0.0451	0.0257	0.0186176	-0.009374	0.0255167	0.01143	0.0209	0.0596	0.0264	0.0553	0.03468	-0.0047	0.0202	-0.0255	0.0177	-0.00794169	0.00564679
rs1530440	T	C	0.0346161	0.00197494	9.101e-69	0.8123	0.0187	0.00948226	0.000328	0.012011	0.01931	0.01061	0.0108	0.0129	0.04333	0.0176	-0.003	0.0099	0.0062	0.0084	-0.00659049	0.0028663
rs1551355	C	T	0.0105804	0.00183655	8.365e-09	0.2334	0.0218	0.00878844	0.026071	0.0114591	0.04212	0.009825	-0.0121	0.0118	0.01147	0.0163	0.0098	0.0094	-0.0011	0.008	0.00217818	0.00265934
rs167479	T	G	0.0323214	0.00167956	1.674e-82	0.5278	0.0324	0.00740079	0.014632	0.0135209	0.03431	0.008286	0.0232	0.0132	0.0199	0.01374	0.0103	0.009	0.0139	0.0073	-0.00436247	0.00224229
rs16823124	G	A	0.0203214	0.00166857	4.055e-34	0.3069	0.016	0.00797898	0.02319	0.0100839	0.02319	0.008952	0.0251	0.0106	0.0106	0.01485	0.0074	0.0083	0.009	0.0071	-0.00335381	0.0024229
rs17030613	A	C	0.0254196	0.00190011	8.217e-41	0.2095	-0.0048	0.00913535	0.000636	0.0109638	-0.003618	0.01027	0.0169	0.0124	-0.0104	0.01703	0.012	0.0097	0.0105	0.0081	-0.00515056	0.00277755
rs17035181	G	T	0.0136607	0.00219885	5.212e-10	0.8553	0.0062	0.010523	0.020538	0.0128518	0.01455	0.01177	-0.01	0.0148	0.005948	0.01952	0.008	0.011	0.0155	0.0093	-0.00819817	0.00318298
rs17080102	C	G	0.0433304	0.00303848	3.908e-46	0.9304	0.0613	0.014339	0.049654	0.0163919	0.05593	0.01611	0.0415	0.0201	0.0936	0.02672	0.0288	0.0155	0.0081	0.0131	-0.0123876	0.00435855
rs17224476	G	A	0.0142589	0.00246598	7.373e-09	0.1116	0.0001	0.0115637	0.00269	0.0164495	-0.008727	0.01302	-0.0263	0.0177	0.01179	0.02157	-0.0078	0.013	0.0106	0.011	0.000975513	0.00351842
rs17249754	A	G	0.0341607	0.00207375	5.888e-61	0.8315	0.0009	0.00982918	-0.072189	0.011356	-0.02849	0.01101	0.0309	0.0134	0.03798	0.01825	0.0058	0.0105	0.0113	0.0089	-0.00231479	0.00297918
rs17367504	G	A	0.045625	0.00211502	3.55e-103	0.8406	0.0258	0.00994481	0.022024	0.0128507	0.0244	0.01121	0.0187	0.0139	0.04159	0.01859	-0.0178	0.0108	-0.0232	0.0091	-0.00666246	0.00303252
rs17396055	A	G	0.0102679	0.00164313	4.134e-10	0.6676	0.007	0.00786334	-0.007118	0.0100926	-0.003904	0.008817	0.0135	0.0107	0.01657	0.01462	0.0165	0.0097	-0.0025	0.0071	0.00117213	0.00238105
rs17454517	G	A	0.0108571	0.0015521	2.652e-12	0.4936	-0.0067	0.00740079	-8.9e-05	0.0094267	-0.003108	0.008275	0.0229	0.0099	-0.01502	0.01372	0.0065	0.0079	0.0179	0.0066	-0.00623861	0.00223539
rs17880989	G	A	0.0358393	0.00527742	1.114e-11	0.0259	-0.0629	0.0234744	-0.060121	0.0457682	-0.04579	0.02632	-0.0418	0.0363	-0.04935	0.0436	-0.0147	0.0253	0.0444	0.0214	0.00238111	0.00712337
rs1799945	C	G	0.0347143	0.00217889	3.876e-57	0.1497	-0.0046	0.0102917	0.007176	0.0141966	-0.001524	0.01156	0.0414	0.0143	-0.0004122	0.01916	-0.0068	0.0135	0.0008	0.0105	-0.00638463	0.00312495
rs1813353	C	T	0.0269018	0.00163318	5.97e-61	0.663	0.0259	0.00786334	0.017674	0.0097537	0.01913	0.008804	0.0198	0.0107	0.02164	0.0146	0.0155	0.0084	0.0249	0.0071	-0.00264777	0.00238085
rs1821295	T	C	0.0123214	0.0016905	3.134e-13	0.3015	0.0113	0.00809462	0.009393	0.0106325	0.007281	0.009049	0.0013	0.011	0.01624	0.01501	0.0099	0.0085	0.0118	0.0073	-0.00189188	0.00244974
rs1848510	G	A	0.0112143	0.00161735	4.102e-12	0.3623	0.0135	0.00763207	0.000548	0.0094702	0.01151	0.008609	0.0177	0.0098	0.008309	0.01428	0.0162	0.0081	-0.0045	0.0069	-0.00381595	0.00232872
rs1871190	G	T	0.009625	0.00165945	6.63e-09	0.3344	0.0105	0.00786334	0.028542	0.0103164	0.001539	0.008869	-0.0005	0.0107	0.02634	0.01471	0.0107	0.0083	0.0085	0.0072	8.10609e-06	0.00240022
rs1882961	C	T	0.0113571	0.00168049	1.398e-11	0.3088	0.0237	0.00797898	0.035361	0.0099699	0.01897	0.009012	0.0173	0.0112	0.02391	0.01495	0.0195	0.0086	0.0112	0.0073	-0.00592229	0.00244032
rs1906672	G	A	0.0125179	0.00183267	8.475e-12	0.2324	0.0089	0.0086728	0.004641	0.011394	0.008394	0.009731	0.0287	0.012	-0.008764	0.01613	0.0012	0.0093	0.0083	0.0078	0.00323062	0.00263619
rs1947228	T	C	0.0129286	0.00157835	2.59e-16	0.582	-0.0102	0.00751643	0.005075	0.0093463	-0.018	0.008375	-0.0037	0.0101	0.006571	0.01389	0.0035	0.008	0.0131	0.0067	-0.00361383	0.00226515
rs1966150	C	T	0.00930357	0.00160154	6.282e-09	0.4641	0.0004	0.00751643	-0.000233	0.0102664	0.003883	0.008398	-0.0029	0.0102	0.009699	0.01393	-0.0033	0.008	0.0054	0.0069	0.000151043	0.00227146
rs1975487	A	G	0.0125893	0.0015686	1.01e-15	0.5186	0.0041	0.00751643	0.005347	0.0099883	0.0178	0.008394	0.0187	0.01	-0.007024	0.01392	-0.0108	0.0079	0.0142	0.0067	0.00231777	0.0022669
rs1996992	T	G	0.0264911	0.00351347	4.71e-14	0.9484	0.0181	0.0167674	-0.01068	0.0205741	0.01576	0.01877	-0.0246	0.0229	0.008362	0.03112	0.027	0.0184	0.0264	0.0154	-	-
rs2004776	C	T	0.0224375	0.00180908	2.546e-35	0.2403	0.0313	0.0086728	0.024454	0.0102566	0.02973	0.009683	0.0102	0.0116	0.03012	0.01606	-0.0008	0.0092	0.0026	0.0077	-0.00615497	0.00261669
rs2009733	G	A	0.0108661	0.00157414	5.101e-12	0.4995	0.0117	0.00740079	0.021173	0.0098656	0.01803	0.008266	0.019	0.0102	0.005611	0.0137	0.0088	0.0079	-0.0027	0.0068	-0.00368054	0.00223483
rs2065152	C	T	0.00984821	0.00160732	8.953e-10	0.3574	0.0081	0.0077477	0.013036	0.009544	0.009405	0.008661	0.0089	0.0103	-0.002584	0.01436	0.0008	0.0081	-0.0054	0.007	0.000579194	0.00234003
rs2071518	T	C	0.0166875	0.00175483	1.922e-21	0.7381	0.0016	0.00832589	-0.005629	0.0103957	0.0001406	0.009392	-0.0015	0.0112	-0.01231	0.01557	-0.0083	0.0089	0.0055	0.0075	0.00166719	0.00253994
rs2162003	C	T	0.0114196	0.00163864	3.195e-12	0.6048	-0.0028	0.00763207	0.004611	0.0104609	0.00339	0.008604	-0.0061	0.0107	-0.01421	0.01427	0.0025	0.0083	0.0031	0.0071	0.000111574	0.00232558
rs2289125	C	A	0.0105446	0.00192212	4.114e-08	0.2196	-0.0073	0.00901971	0.023885	0.0111311	-0.004786	0.01017	0.0129	0.0125	-0.005336	0.01687	-0.0086	0.0097	-0.0054	0.0082	0.000545073	0.00275125
rs2291435	T	C	0.0113839	0.00155066	2.117e-13	0.466	0.0235	0.00740079	0.003646	0.0092073	0.02698	0.008303	0.0096	0.0099	0.004745	0.01377	0.0216	0.0078	0.0085	0.0066	-0.00631574	0.00224332
rs2306374	T	C	0.0158393	0.00210461	5.238e-14	0.162	0.0294	0.0100605	0.065571	0.0136035	0.04905	0.01125	0.0097	0.0137	0.003931	0.01867	0.0145	0.0108	-0.0086	0.0091	-0.00457743	0.00304208
rs2354862	C	A	0.0105893	0.00162089	6.45e-11	0.6402	0.004	0.0077477	-0.010487	0.0103533	-0.004438	0.00864	-0.0008	0.0103	0.02185	0.01433	-0.0225	0.0081	0.0012	0.0069	0.00107591	0.0023384
rs2442618	T	C	0.0117411	0.00158332	1.213e-13	0.4277	0.0105	0.00740079	0.020498	0.0099514	0.007114	0.008345	-0.0006	0.0103	0.007951	0.01385	0.0134	0.008	0.0011	0.0068	0.000785662	0.00226017
rs2467099	T	C	0.01275	0.00186227	7.575e-12	0.7767	0.0198	0.00878844	0.031436	0.0115287	0.02656	0.009883	-0.0021	0.0119	0.01029	0.01639	0.0146	0.0094	-0.0008	0.0079	8.22043e-05	0.00267817
rs2493292	C	T	0.0221518	0.00224398	5.543e-23	0.144	0.0127	0.0106386	0.055874	0.0144888	0.02615	0.01196	0.0344	0.0145	0.004131	0.01984	0.0234	0.0116	0.0159	0.0096	-0.00666722	0.00322502
rs2521501	A	T	0.0329732	0.00170335	1.838e-83	0.3253	0.051	0.00797898	0.059874	0.0109844	0.07133	0.00892	0.0482	0.0109	0.03205	0.0148	0.016	0.0085	0.0103	0.0073	-0.0138327	0.00241241
rs2579519	T	C	0.0162321	0.00160297	4.238e-24	0.3831	-0.0046	0.00763207	0.001197	0.0100731	-0.003596	0.008535	0.0148	0.0104	-0.02042	0.01416	-0.0166	0.0081	-0.011	0.0069	0.00299813	0.00231013
rs2610990	A	G	0.0115714	0.00175965	4.837e-11	0.7358	0.0125	0.00844153	0.028668	0.010715	0.01202	0.009423	0.0284	0.0113	0.02388	0.01562	0.0143	0.0089	-0.0064	0.0075	-0.00401436	0.00254925
rs267517	A	G	0.00939286	0.00160004	4.35e-09	0.4073	-0.0001	0.00751643	0.014847	0.0098721	0.001995	0.008461	-0.0084	0.0105	-0.02172	0.01403	0.0164	0.0081	0.017	0.0069	-0.000127237	0.00228563
rs2745599	G	A	0.0102679	0.0016147	2.032e-10	0.5521	0.0009	0.00740079	-0.001927	0.0107943	-0.004455	0.008368	0.0222	0.0106	0.01324	0.01387	0.0071	0.0081	0.0102	0.0069	-0.00375589	0.00225941
rs2759308	G	A	0.0125804	0.00155915	7.113e-16	0.4752	0.0179	0.00740079	0.004172	0.0099427	0.009919	0.008297	0.0238	0.0099	0.03185	0.01376	0.0235	0.0078	0.0348	0.0067	-0.0078599	0.00224437
rs2782980	T	C	0.0266071	0.0017326	3.25e-53	0.7168	0.0119	0.00821025	0.014939	0.010614	0.02099	0.009244	-0.0105	0.0112	-0.007709	0.01533	0.0031	0.0088	0.0125	0.0074	-0.00416318	0.00249379
rs28377357	A	G	0.0110982	0.00169615	6.027e-11	0.7062	0.0173	0.00809462	0.016548	0.0104804	0.01899	0.00913	0.0028	0.0108	0.02195	0.01514	0.0165	0.0085	0.0078	0.0073	-0.00171968	0.00246855
rs28379829	G	T	0.00854464	0.00155933	4.262e-08	0.4609	0.0092	0.00740079	-0.012085	0.0093344	0.003787	0.008337	0.0017	0.0099	0.01542	0.01383	-0.0094	0.0078	-0.0103	0.0067	-0.00146202	0.0022545
rs28590346	A	T	0.0170893	0.0017015	9.836e-24	0.3404	0.0025	0.0077477	-0.014158	0.0128126	-0.004609	0.008744	-0.0054	0.0115	0.01343	0.0145	-0.0004	0.0087	-0.0007	0.0074	-0.00257206	0.00236177
rs28667801	A	T	0.0144821	0.00160574	1.903e-19	0.407	0.0202	0.00751643	-	-	0.019	0.008466	0.0399	0.0104	0.02112	0.01404	0.0211	0.0081	0.0114	0.0069	-0.00900145	0.00229079
rs28675079	A	G	0.0128929	0.00198523	8.342e-11	0.8133	0.0181	0.0095979	0.00942	0.0122543	0.01449	0.01074	0.0171	0.0127	0.03073	0.01782	0.0054	0.01	0.0413	0.0085	-0.00129056	0.00289727
rs2898290	C	T	0.0124375	0.00155843	1.456e-15	0.4754	0.0043	0.00740079	0.008635	0.0102099	0.0001215	0.008305	0.0109	0.0104	0.009169	0.01378	-0.0009	0.0083	-0.0225	0.0068	-0.00622958	0.0022499
rs2925345	C	T	0.016875	0.00155232	1.595e-27	0.4676	0.0316	0.00740079	0.009975	0.0092866	0.0399	0.008292	0.0069	0.0098	0.01675	0.01375	0.0001	0.0079	-0.0131	0.0067	-0.00427232	0.0022423
rs2969070	A	G	0.0159911	0.00160132	1.758e-23	0.3691	0.0199	0.00763207	-0.000869	0.0100274	0.01892	0.008564	0.0289	0.0105	0.03114	0.01421	0.0038	0.0082	0.009	0.0069	0.000396016	0.00231619
rs2978098	C	A	0.0138214	0.00156993	1.325e-18	0.5465	-0.0178	0.00740079	0.003642	0.0094756	-0.01858	0.008319	0.015	0.0101	-0.016	0.01379	0.0036	0.0079	-0.0003	0.0067	-0.00430707	0.00224908
rs3184504	C	T	0.0446339	0.00156054	8.04e-180	0.4808	0.052	0.00740079	0.064208	0.0105173	0.06407	0.008267	0.0779	0.0101	0.03499	0.01371	0.0409	0.008	0.0038	0.0067	-0.0168477	0.00223856
rs34130368	T	G	0.0180982	0.0025317	8.772e-13	0.8828	0.0153	0.0115637	0.009627	0.0150993	0.02511	0.01299	0.0461	0.0182	0.01026	0.02152	-0.0047	0.0156	0.0242	0.0122	-0.00845925	0.00351187
rs342989	G	A	0.0145625	0.00184589	3.047e-15	0.229	0.0086	0.0086728	0.015632	0.0109714	0.01966	0.009782	-0.0008	0.0123	-0.0003349	0.01622	-0.0115	0.0096	-0.0081	0.008	0.00133561	0.00264564
rs34413141	A	T	0.0161429	0.00202346	1.491e-15	0.8179	0.0016	0.0095979	0.025947	0.0113712	0.00678	0.01075	0.0127	0.0133	-0.008925	0.01783	0.0261	0.0103	0.0128	0.0087	0.000351805	0.00290785
rs34517439	A	C	0.0224464	0.00249066	2.024e-19	0.8801	-0.0383	0.0113325	-0.03834	0.0188904	-0.03652	0.0127	-0.0288	0.0163	-0.04006	0.02106	-0.0183	0.0124	-0.0231	0.0108	0.00309738	0.00344652
rs34941092	A	G	0.0137321	0.00218713	3.418e-10	0.8502	0.0105	0.0102917	0.000485	0.013472	0.01386	0.01161	-0.0083	0.0138	-0.006678	0.01924	0.0128	0.0111	0.0243	0.0094	-0.00239173	0.00313968
rs35107212	A	G	0.013875	0.00159412	3.215e-18	0.4033	-	-	0.021465	0.0095918	-	-	-	-	-	-	-	-	-	-	-	-
rs35410524	C	T	0.011625	0.00198302	4.568e-09	0.1878	0.0028	0.00948226	-0.050144	0.0121913	-0.006555	0.01066	0.0103	0.0127	0.01938	0.01769	-0.0082	0.0101	-0.0058	0.0086	0.000382445	0.00287639
rs35444	G	A	0.0238482	0.00159653	1.909e-50	0.6141	0.0124	0.00751643	-0.001781	0.0095853	0.009751	0.008498	0.0311	0.0108	0.0004648	0.0141	0.0241	0.0081	0.0162	0.0068	-0.00537982	0.00229948
rs35981664	A	T	0.0143393	0.0016883	2.012e-17	0.3119	0.0101	0.00809462	-0.013559	0.0102458	0.004132	0.009027	0.0205	0.011	0.01393	0.01497	0.0196	0.0085	0.0302	0.0073	-0.00618783	0.00244041
rs360153	T	C	0.019625	0.0015646	4.369e-36	0.5828	0.029	0.00751643	0.051436	0.0094452	0.03916	0.008383	0.0394	0.0104	0.03181	0.0139	0.0269	0.008	0.009	0.0067	-0.00364233	0.00226803
rs3741378	T	C	0.0202857	0.00228027	5.793e-19	0.8646	0.0298	0.0106386	0.05465	0.0139011	0.02827	0.012	0.0235	0.015	0.02652	0.0199	0.0146	0.0116	-0.0014	0.0096	-0.00858208	0.0032519
rs3774702	G	A	0.013125	0.00203721	1.175e-10	0.1768	-0.0128	0.00971354	-0.018991	0.0119675	-0.02206	0.01086	0.006	0.0132	-0.01	0.01801	-0.0182	0.0105	-0.0102	0.0088	0.00355112	0.002937
rs381815	C	T	0.0154732	0.0017313	3.995e-19	0.2754	0.0243	0.00821025	0.016163	0.01074	0.03008	0.009277	0.0218	0.0113	0.01418	0.01538	0.0135	0.0088	0.0111	0.0075	-	-
rs3822857	C	G	0.0110536	0.00160719	6.092e-12	0.6316	0.0111	0.00763207	-0.00657	0.0103229	0.00998	0.008554	0.0082	0.0104	0.02807	0.01418	0.0094	0.0082	0.0012	0.007	0.000839556	0.00231113
rs3861113	C	A	0.0189821	0.00287344	3.949e-11	0.0825	0.016	0.0141078	0.00703	0.0134079	0.02651	0.01584	0.0085	0.019	-0.01396	0.02624	-0.0028	0.0139	0.0063	0.0118	-0.0158102	0.00426714
rs3918226	C	T	0.0546161	0.00294024	5.307e-77	0.0813	0.1017	0.0136452	0.133315	0.0221275	0.1006	0.01536	0.0613	0.0189	0.1181	0.02551	0.058	0.0144	0.0109	0.0125	-0.0180866	0.00415844
rs4143175	C	T	0.0101696	0.00181518	2.113e-08	0.2411	0.0008	0.00855716	0.004938	0.010626	0.01096	0.009666	-0.0065	0.0117	-0.02473	0.01604	0.0109	0.0092	0.0057	0.0078	-0.00775718	0.00262207
rs419076	C	T	0.0245982	0.00154166	2.659e-57	0.4729	0.0058	0.00740079	0.017165	0.009367	0.0009261	0.008289	0.0246	0.0098	0.02359	0.01374	-0.0047	0.0077	-0.0015	0.0066	-	-
rs4245739	C	A	0.0142054	0.00174152	3.444e-16	0.7279	0.0134	0.00832589	0.012314	0.0107704	0.01942	0.009282	0.0062	0.0112	0.004637	0.01539	-0.0084	0.009	0.032	0.0075	0.00431038	0.00250836
rs4308	G	A	0.0156518	0.00161721	3.741e-22	0.3772	0.0093	0.00763207	0.003218	0.0099601	0.007979	0.008615	0.0142	0.0104	0.01408	0.01429	0.0085	0.0081	-0.0045	0.0069	0.000120349	0.00232834
rs4364717	A	G	0.00898214	0.0015545	7.555e-09	0.4525	-0.0316	0.00740079	-0.038435	0.0093778	-0.03488	0.008321	-0.0126	0.0097	-0.0155	0.0138	-0.0227	0.0078	0.0048	0.0066	-0.00168723	0.00225176
rs4424827	T	C	0.00875893	0.00156334	2.111e-08	0.4331	-0.0175	0.00740079	0.002556	0.0094322	-0.01148	0.008337	-0.0053	0.0102	-0.003201	0.01382	-0.0006	0.008	-0.0019	0.0068	0.00193569	0.0022561
rs448671	T	G	0.015625	0.00173091	1.768e-19	0.2768	-	-	-	-	-	-	-	-	-	-	-	-	-	-	-0.00495409	0.0024872
rs4494250	G	A	0.0171161	0.00161502	3.055e-26	0.3627	-0.009	0.00763207	-0.025978	0.0100057	-0.01048	0.008585	0.0079	0.0106	0.00573	0.01423	-0.0004	0.0083	0.0072	0.0069	-0.0054798	0.00232299
rs4507125	A	C	0.0111071	0.00188208	3.603e-09	0.2136	0.0008	0.00913535	0.002816	0.0113809	-0.0001664	0.01022	-0.0019	0.0121	-0.02389	0.01695	-0.0005	0.0095	-0.0076	0.0081	-	-
rs4507656	C	G	0.0132768	0.00177983	8.689e-14	0.3066	0.0152	0.00809462	0.023137	0.0128713	0.01804	0.009093	-0.0024	0.0118	-0.000706	0.01508	-0.0003	0.0089	-0.004	0.0077	-0.000542473	0.00246003
rs45474499	C	T	0.0318036	0.00370117	8.5e-18	0.0473	0.0281	0.0175769	0.003586	0.0245879	0.03733	0.01975	-0.0097	0.0231	0.02695	0.03279	0.0298	0.0181	0.0214	0.015	-0.00213961	0.00534865
rs4582532	A	G	0.00947321	0.00155006	9.875e-10	0.4936	0.0225	0.00740079	0.021963	0.0093735	0.02252	0.008287	0.0045	0.0101	0.003207	0.01374	0.0054	0.0078	0.0078	0.0067	-0.00350179	0.00224126
rs4651224	C	T	0.00983929	0.00156677	3.388e-10	0.4469	0.0063	0.00751643	-0.00266	0.0094202	0.009087	0.008383	-0.0197	0.0101	0.002659	0.01391	0.0014	0.0079	0.0065	0.0067	-0.00452381	0.00226453
rs4714224	C	G	0.012125	0.00174579	3.78e-12	0.7224	0.0271	0.00832589	0.046875	0.0104869	0.03319	0.009293	0.0245	0.0113	0.0102	0.01541	0.016	0.0088	0.0097	0.0075	-0.00628978	0.00251085
rs4757391	T	C	0.0271518	0.00191779	1.693e-45	0.2023	0.0097	0.00913535	0.009813	0.0112136	0.01143	0.01023	-0.0114	0.0123	0.0129	0.01697	0.0095	0.0097	0.0239	0.0081	-0.00368898	0.00277029
rs4810332	A	T	0.0153125	0.00163216	6.509e-21	0.6205	0.0065	0.0077477	0.009487	0.0095875	0.005565	0.008634	0.0121	0.0104	0.003144	0.01432	-0.0077	0.0081	0.006	0.007	-0.0039544	0.00233453
rs4823006	G	A	0.0124643	0.00155659	1.173e-15	0.5549	0.0142	0.00740079	0.022251	0.0092279	0.01256	0.008318	0.0081	0.0102	0.01062	0.01379	-0.0021	0.0079	0.0116	0.0067	-0.000117972	0.00224879
rs4873492	C	T	0.0125089	0.00206088	1.282e-09	0.1725	0.008	0.00982918	0.012947	0.0113299	0.01253	0.01106	-0.0054	0.0132	-0.001058	0.01835	-0.0132	0.0104	-0.0049	0.0087	0.00240489	0.00298718
rs4903064	C	T	0.0137768	0.00184352	7.843e-14	0.7645	0.0013	0.0086728	-0.020242	0.0109747	-0.007408	0.00976	0.0104	0.012	0.02145	0.0162	-0.0044	0.0096	0.0387	0.0081	-0.000387203	0.00264201
rs4926499	G	C	0.015125	0.00221906	9.373e-12	0.826	-0.0141	0.00994481	-0.026372	0.0157706	-0.015	0.01118	-0.0042	0.0159	-0.02395	0.01853	0.0018	0.0111	0.0072	0.0097	0.00675736	0.00302282
rs4926923	C	T	0.017125	0.00275	4.749e-10	0.9117	0.0267	0.013067	0.020476	0.0153817	0.0317	0.01464	0.0223	0.0182	0.003205	0.02426	0.013	0.0144	-0.0262	0.0119	0.00146834	0.00394185
rs4954192	T	C	0.0109375	0.00159997	8.146e-12	0.6128	0.013	0.0077477	-0.01212	0.0104131	0.004453	0.008642	-0.0203	0.0105	0.02566	0.01433	0.0064	0.0084	0.0114	0.007	-0.00577087	0.00231722
rs504217	C	T	0.0245089	0.00299065	2.506e-16	0.0736	-0.0063	0.014339	-0.018259	0.0160878	-0.005902	0.0161	-0.02	0.02	-0.01299	0.0267	-0.0236	0.0151	-0.0074	0.0124	0.00768995	0.00434986
rs504691	A	C	0.0105089	0.00158266	3.138e-11	0.5998	0.0032	0.00751643	0.028718	0.0094474	0.006143	0.008485	0.0256	0.0102	-0.00121	0.01407	0.0075	0.008	0.0071	0.0068	-0.00120504	0.0022943
rs513177	C	T	0.015125	0.00222177	9.929e-12	0.1404	0.0165	0.0106386	0.044169	0.0148288	0.03669	0.0119	0.0149	0.0144	-0.005334	0.01974	-0.0041	0.0114	0.012	0.0097	-0.0008277	0.00322613
rs55641580	C	T	0.0155804	0.00236875	4.789e-11	0.126	0.0111	0.0112168	0.027225	0.0139011	0.009343	0.01258	-0.0024	0.0154	0.006966	0.02087	0.0123	0.012	0.0089	0.01	-0.00625609	0.00340597
rs55684003	G	A	0.0108929	0.00168491	1.014e-10	0.6959	0.0199	0.00797898	0.012498	0.0105706	0.01884	0.008994	-0.0039	0.011	0.01778	0.01491	0.0049	0.0085	0.0175	0.0073	0.000201777	0.0024361
rs55701159	G	T	0.020125	0.00245513	2.466e-16	0.8864	-0.007	0.0116794	-0.011101	0.0145246	-0.01003	0.01309	-0.0008	0.0166	-0.02944	0.02173	0.0236	0.0125	0.0231	0.0105	-0.00555534	0.00354055
rs55829085	A	C	0.0252054	0.00379301	3.03e-11	0.0453	0.0219	0.018502	-0.003059	0.0220308	0.004529	0.02078	0.0339	0.0248	0.07131	0.03444	0.0187	0.0198	0.0159	0.0168	-0.00700017	0.00560253
rs55935819	G	A	0.0113482	0.00161252	1.958e-12	0.3636	0.0059	0.00763207	0.013206	0.0096853	0.01546	0.008616	0.0189	0.0106	0.007349	0.01429	0.0024	0.0082	0.0152	0.007	-0.00281435	0.00232822
rs56345595	G	A	0.0118661	0.00157646	5.196e-14	0.5848	0.0035	0.00751643	0.018186	0.009544	0.001287	0.008393	0.0062	0.0102	0.002641	0.01392	-0.0066	0.0079	-0.0048	0.0067	-0.000705314	0.00226997
rs57327054	T	C	0.0104732	0.00170471	8.066e-10	0.6919	-0.0123	0.00797898	0.012783	0.0102067	-0.01624	0.008993	-0.009	0.011	0.00191	0.01492	0.002	0.0085	0.0144	0.0073	0.000132843	0.00242999
rs6015450	A	G	0.0438482	0.00237652	5.366e-76	0.1238	0.0588	0.0113325	0.0454	0.0155262	0.05409	0.01273	-0.0025	0.0151	0.08431	0.02113	0.0327	0.0115	0.0163	0.0101	-0.00420674	0.00345321
rs6031435	A	G	0.0100714	0.00156089	1.102e-10	0.4601	0.0244	0.00740079	0.002492	0.0093691	0.02168	0.008349	0.0297	0.01	0.0304	0.01385	0.0112	0.0079	0.0276	0.0068	-0.0030097	0.0022588
rs6060114	C	T	0.0150804	0.00212901	1.409e-12	0.8417	0.0106	0.0101761	0.009159	0.0139446	0.01537	0.01145	0.0008	0.0132	-0.01887	0.01899	0.0289	0.0123	0.011	0.0091	-0.00661792	0.00309176
rs6095241	A	G	0.012125	0.00155456	6.217e-15	0.5604	-0.0108	0.00740079	-0.016668	0.0092638	-0.01122	0.008348	0.0106	0.0101	-0.003573	0.01385	0.0023	0.0079	0.0015	0.0067	0.00065012	0.00225689
rs6108168	A	C	0.0169732	0.00177413	1.103e-21	0.7454	0.0331	0.00844153	0.002581	0.0102751	0.0364	0.009482	0.0059	0.0114	0.04216	0.01572	0.0093	0.0089	0.0028	0.0076	-0.00539681	0.00256797
rs61912332	C	T	0.0104375	0.00156377	2.481e-11	0.4975	0.0012	0.00740079	0.000168	0.0095636	-0.001144	0.008333	-0.007	0.0102	0.002668	0.01382	0.0032	0.0079	-0.0148	0.0067	0.00308635	0.00225635
rs62104477	G	T	0.0152054	0.0016559	4.221e-20	0.3302	-0.0055	0.00786334	-0.023454	0.0104728	-0.0005624	0.00882	-0.0073	0.0107	-0.01828	0.01463	0.0023	0.0083	-0.0055	0.0072	-0.0072588	0.0023869
rs62158170	G	A	0.0146875	0.00188508	6.633e-15	0.7834	0.0056	0.00901971	0.007694	0.0116112	0.005536	0.01012	0.0004	0.0124	-0.009526	0.01677	0.0064	0.0096	0.0093	0.0082	-0.00176029	0.00273186
rs62380354	C	A	0.0162946	0.00260004	3.681e-10	0.8904	0.0083	0.0119106	0.032219	0.0179562	-0.009683	0.01338	0.0181	0.0173	0.03229	0.02217	-0.0021	0.0128	0.0012	0.0112	0.00126474	0.00361838
rs62503324	C	T	0.0181518	0.00182099	2.11e-23	0.2397	0.002	0.0086728	-0.008714	0.010362	0.008291	0.009672	0.0059	0.0116	0.003582	0.01604	-0.0161	0.0091	-0.0084	0.0078	-0.00680243	0.00261812
rs62523863	G	A	0.0132589	0.00188707	2.124e-12	0.2191	0.0248	0.00901971	0.034385	0.0109986	0.02812	0.01006	0.0115	0.0125	0.01212	0.01669	0.0123	0.0096	-0.0027	0.0081	-0.00762083	0.00271798
rs62524579	A	G	0.0147857	0.00162821	1.079e-19	0.4665	0.0176	0.00740079	0.000587	0.0108248	0.01633	0.0083	0.0143	0.011	0.02664	0.01376	0.0134	0.0094	0.0055	0.007	-0.00580198	0.00224496
rs6271	T	C	0.0385089	0.00314388	1.718e-34	0.9263	0.033	0.0141078	0.056874	0.0262075	0.04468	0.01579	0.0112	0.0252	0.01651	0.02612	0.0038	0.0174	-0.006	0.0147	-0.00202379	0.00426768
rs633185	G	C	0.0335714	0.00171436	2.292e-85	0.7133	0.0484	0.00821025	0.033641	0.0099633	0.05987	0.009231	0.024	0.0111	0.04229	0.01531	0.0186	0.0087	0.0105	0.0073	-0.0111539	0.00249088
rs6429422	T	G	0.0219643	0.00165461	3.285e-40	0.322	-0.0118	0.00797898	0.005473	0.0097863	-0.02098	0.008905	-0.0051	0.0107	-0.02356	0.01477	0.0143	0.0084	-0.0047	0.0071	-0.00733258	0.00240572
rs6438857	C	T	0.0133214	0.00156223	1.502e-17	0.5779	0.0164	0.00751643	0.01077	0.0093029	0.007046	0.00842	0.0161	0.01	0.03449	0.01396	-0.0014	0.0091	0.0157	0.0067	-0.000582549	0.00227478
rs6487543	G	A	0.0118304	0.00189402	4.209e-10	0.7705	-0.0102	0.00901971	-0.012826	0.0112104	-0.0121	0.01009	0.0106	0.0126	0.01737	0.01672	-0.0237	0.0096	-0.0177	0.008	-0.00527653	0.00272456
rs6504213	T	C	0.0119196	0.00160636	1.17e-13	0.5825	0.0153	0.00751643	0.039879	0.0100513	0.02997	0.008431	-0.0054	0.0108	-0.02054	0.01398	-0.0013	0.0096	0.0036	0.0069	-0.00478323	0.00228189
rs6551716	T	A	0.0131964	0.00224123	3.91e-09	0.856	-0.0001	0.010523	0.011705	0.0138446	-0.01022	0.01184	0.0139	0.0147	0.02009	0.01964	-0.024	0.0115	0.0174	0.0097	0.000562512	0.00319831
rs6557876	T	C	0.0176161	0.00178893	7.066e-23	0.7497	0.0099	0.00855716	0.023182	0.0106803	0.01001	0.009555	0.0094	0.0117	0.003826	0.01584	0.0188	0.009	0.0122	0.0077	-0.000577952	0.00258166
rs661348	T	C	0.0175536	0.00161228	1.33e-27	0.4243	0.0048	0.00751643	0.013481	0.0106205	0.005638	0.008435	0.0105	0.0105	0.00337	0.01399	0.0108	0.0081	0.0152	0.0069	-0.00192951	0.00228053
rs668459	T	C	0.0101071	0.00156323	1.01e-10	0.4136	0.0112	0.00751643	0.008384	0.0094843	0.008891	0.008392	0.0058	0.0102	0.004365	0.01392	0.0052	0.008	-0.0004	0.0067	0.000309709	0.00226911
rs6686889	C	T	0.017125	0.00178111	6.945e-22	0.2533	0.0115	0.00855716	0.031597	0.0100741	0.01267	0.009611	-0.0084	0.0115	0.01765	0.01593	0.0117	0.009	0.0062	0.0083	0.000824244	0.00259506
rs66887589	T	C	0.014375	0.00155039	1.834e-20	0.4779	0.0093	0.00740079	0.028962	0.0092268	0.006037	0.008303	0.0065	0.0099	0.01547	0.01377	0.0035	0.0078	0.0047	0.0066	-0.0023213	0.0022443
rs6777317	G	A	0.0111518	0.00174112	1.505e-10	0.2899	-0.0012	0.00832589	0.000552	0.0099601	-0.008187	0.009288	-0.004	0.0113	0.0054	0.01541	-0.004	0.009	0.0094	0.0075	-	-
rs6783086	C	T	0.0155714	0.00157933	6.255e-23	0.3944	0.0201	0.00751643	0.019817	0.0095093	0.01909	0.0085	0.0076	0.0092	0.009081	0.0141	0.0123	0.008	0.0085	0.0068	-0.00449693	0.00230096
rs6797587	A	G	0.0212321	0.00164953	6.564e-38	0.6715	0.0234	0.00786334	0.024957	0.009871	0.02697	0.008805	-0.0033	0.0115	0.02037	0.0146	0.0193	0.0085	-0.0026	0.0071	-0.00746763	0.002383
rs680515	G	A	0.0153839	0.00159637	5.606e-22	0.3897	-0.0021	0.00763207	0.013395	0.0096266	-0.0007206	0.008531	0.0182	0.0105	0.003911	0.01415	0.001	0.008	0.0075	0.0069	-0.00519659	0.00230662
rs687621	G	A	0.016375	0.00165805	5.304e-23	0.6733	-0.0288	0.00797898	-0.042374	0.0094387	-0.0249	0.008917	-0.0478	0.0115	-0.02108	0.0148	-0.0445	0.0097	-0.0088	0.0076	0.00595962	0.00240438
rs6891344	G	A	0.0184286	0.00202492	8.98e-20	0.8186	0.0246	0.00971354	0.017883	0.0127801	0.01894	0.01089	-0.0131	0.0129	0.007715	0.01807	0.0118	0.0105	-0.003	0.0087	-0.00173398	0.00293925
rs6959688	A	G	0.0113304	0.00158961	1.021e-12	0.4015	0.0009	0.00751643	0.018497	0.0097526	0.006316	0.00845	0.0134	0.0101	-0.005804	0.01402	-0.0048	0.008	0.0053	0.0068	0.000167337	0.00228657
rs7020564	A	T	0.00991964	0.00171099	6.73e-09	0.2991	-0.0005	0.00821025	-0.002077	0.0099688	-0.01139	0.009184	-0.0049	0.0107	0.0285	0.01523	0.014	0.0085	0.0302	0.0073	-0.00502166	0.00248275
rs7043304	C	T	0.0157143	0.00222472	1.625e-12	0.8548	-0.008	0.010523	0.006783	0.0146202	-0.01211	0.01182	0.0396	0.0145	-0.006144	0.01961	-0.0076	0.0112	-0.0058	0.0097	-0.000917762	0.00319899
rs7090758	T	C	0.0136875	0.00154193	6.891e-19	0.4718	0.0055	0.00740079	-0.001345	0.0091856	0.01522	0.008291	0.0014	0.0098	-0.02209	0.01375	-0.0153	0.0079	-0.0426	0.0067	-0.0014957	0.0022433
rs7096563	G	A	0.0100179	0.0016397	9.995e-10	0.3547	0.0132	0.0077477	0.00445	0.0099959	0.01841	0.008681	0.0104	0.0112	0.005632	0.0144	0.0179	0.0083	0.0117	0.0071	-0.00220163	0.00234739
rs709668	A	G	0.0135893	0.00193208	2.016e-12	0.7999	0.0135	0.00925099	0.02692	0.0112115	0.03111	0.01037	-0.0142	0.0127	-0.003247	0.0172	0.0049	0.0099	0.0091	0.0083	-0.00586423	0.00279721
rs7103648	A	G	0.0209821	0.00158765	7.179e-40	0.387	0.0043	0.00751643	0.000918	0.0095592	0.009872	0.008498	-0.0279	0.0102	-0.01383	0.0141	0.0081	0.0081	0.0065	0.0068	-0.00159345	0.00229658
rs7137749	C	T	0.0126071	0.00162033	7.228e-15	0.3675	0.0152	0.00763207	-0.003706	0.0100481	0.007412	0.008598	0.0022	0.0106	0.01271	0.01425	0.0262	0.0082	0.0443	0.007	-0.00128951	0.00232556
rs7235890	T	G	0.0151071	0.00256953	4.121e-09	0.1044	-0.0003	0.0121419	-0.002339	0.0179497	-0.0105	0.01361	0.016	0.0166	0.02079	0.02257	-0.0067	0.0129	0.0025	0.0111	-0.00315087	0.00369
rs72613227	A	T	0.0168214	0.0025452	3.87e-11	0.1269	0.0071	0.0109855	0.011301	0.0176705	0.001059	0.01239	0.0091	0.0184	0.02862	0.02055	0.0131	0.0131	-0.0038	0.011	0.00349153	0.00335091
rs72683923	C	T	0.0475446	0.00566927	5.023e-17	0.9788	0.0764	0.0262497	0.03901	0.0367922	0.07366	0.02957	0.0424	0.0418	0.1002	0.04878	0.0561	0.0315	-0.0257	0.0276	-0.0186283	0.00801305
rs72688070	T	C	0.0121696	0.00208295	5.144e-09	0.8318	0.0191	0.00994481	0.014291	0.0124509	0.02787	0.01115	0.0113	0.0138	0.00169	0.0185	0.0089	0.0111	0.0197	0.0093	-0.0076623	0.00301303
rs72704264	G	C	0.0104464	0.00189613	3.603e-08	0.2172	0.0105	0.00890408	-0.002434	0.0119534	0.01418	0.009968	-0.0091	0.0127	0.004722	0.01653	-0.0161	0.0113	0.0013	0.0092	-0.0042364	0.00269708
rs72719160	A	T	0.0113393	0.00165956	8.339e-12	0.3173	0.0207	0.00797898	0.014788	0.0099025	0.01036	0.008928	0.0249	0.0106	0.04011	0.01481	0.0306	0.0083	0.0115	0.0071	-0.00890036	0.00241038
rs72799341	G	A	0.0142768	0.00182356	4.922e-15	0.2398	-0.0041	0.0086728	-0.004316	0.0107672	-0.01987	0.00967	-0.0064	0.0116	0.02077	0.01604	-0.0056	0.0092	0.0079	0.0078	-0.00275982	0.00261676
rs72812846	A	T	0.0183304	0.00176019	2.153e-25	0.7215	0.0153	0.00832589	0.010977	0.0117394	0.01496	0.009321	0.0132	0.0114	0.0205	0.01545	0.0264	0.0088	0.0454	0.0076	-	-
rs72847885	G	A	0.0116518	0.00162735	8.076e-13	0.663	0.0211	0.0077477	0.016456	0.0098286	0.02553	0.008752	0.0031	0.0104	0.0189	0.01452	0.0118	0.0083	-0.0045	0.0069	-0.0018832	0.00236516
rs72851229	C	G	0.0121786	0.00206406	3.63e-09	0.8255	-0.0036	0.00982918	-0.003141	0.0118002	-0.003007	0.01104	0.0198	0.0135	0.01396	0.01831	0	0.0105	-0.0067	0.0089	0.00196628	0.00298566
rs7297416	C	A	0.0142589	0.00169671	4.327e-17	0.6958	-0.0005	0.00809462	0.020098	0.0102675	-0.003208	0.009049	0.0451	0.0114	0.005798	0.015	0.0166	0.0085	0.0142	0.0073	-0.00200741	0.00244703
rs7302981	G	A	0.0236786	0.00158433	1.694e-50	0.3783	-0.0018	0.00763207	0.000302	0.0099503	-0.002057	0.00856	0.0002	0.0105	-0.004197	0.01419	-0.0149	0.0094	-0.0048	0.0075	-0.00242822	0.00231148
rs73030266	T	A	0.0271429	0.00315924	8.594e-18	0.9329	0.0373	0.0148016	0.023849	0.0161736	0.04255	0.01662	-0.0035	0.0208	0.03889	0.02755	0.0125	0.0159	-0.0075	0.0137	-0.00803656	0.00448507
rs73033340	G	A	0.0474286	0.00469171	5.06e-24	0.9638	0.0095	0.0211616	-0.010445	0.0344904	0.01195	0.0237	0.0127	0.0316	0.02854	0.03926	-0.0121	0.0212	0.0065	0.0197	0.00229885	0.00637844
rs73046792	A	G	0.0135536	0.00218821	5.872e-10	0.8408	0.0097	0.00994481	0.016346	0.0163289	0.004184	0.01114	0.0184	0.0144	0.0282	0.01847	0.0232	0.011	0.0012	0.0094	0.000752449	0.00301958
rs73158427	T	A	0.0160804	0.00209719	1.755e-14	0.1617	-0.0355	0.00994481	-0.048922	0.0139033	-0.05493	0.01118	-0.0166	0.0143	-0.01808	0.01854	-0.0233	0.0109	-0.0088	0.0091	0.00247654	0.00302905
rs7331680	G	T	0.0157768	0.00218185	4.802e-13	0.1488	0.0222	0.0104074	0.011166	0.0132526	0.01409	0.01162	0.0342	0.0148	0.04013	0.01928	0.0196	0.0109	0.0127	0.0093	-0.0019763	0.00314229
rs7338758	C	T	0.0173036	0.00181681	1.669e-21	0.2444	-	-	-0.00457	0.010261	-	-	0.0253	0.0115	-	-	-	-	-	-	-	-
rs7439567	C	T	0.0121786	0.00158622	1.621e-14	0.4105	0.0289	0.00751643	0.020458	0.0093952	0.02604	0.008448	0.0239	0.0099	0.03235	0.01401	0.014	0.0079	0.0193	0.0068	-0.00327638	0.00228475
rs745821	G	T	0.0137857	0.00181111	2.707e-14	0.7551	0.0332	0.0086728	0.005241	0.0102523	0.01895	0.009723	0.0084	0.0116	0.05663	0.01612	0.0167	0.009	0.0032	0.0076	-0.00338246	0.00263019
rs7502046	C	T	0.0138839	0.00200082	3.949e-12	0.8108	-0.0045	0.00948226	-0.030707	0.0113712	0.001294	0.01067	-0.0068	0.013	-0.02571	0.01769	-0.0131	0.0102	0.0104	0.0085	0.000269078	0.00288402
rs751984	C	T	0.0351518	0.00245248	1.378e-46	0.8826	0.0287	0.0116794	0.021259	0.0129039	0.0251	0.01305	0.0319	0.0162	0.05647	0.02165	0.0177	0.0121	0.0233	0.0102	-0.0067684	0.00353259
rs7524019	C	T	0.00925	0.00155329	2.6e-09	0.492	-0.002	0.00740079	0.004257	0.0093691	-0.003576	0.0083	-0.0017	0.01	-0.004861	0.01377	-0.0061	0.0079	0.0054	0.0068	0.00502547	0.00224092
rs7592578	T	G	0.0178393	0.0020001	4.707e-19	0.8062	-0.0003	0.00948226	0.015365	0.012288	-0.003538	0.01065	0.0266	0.0132	0.002851	0.01767	0.0094	0.0104	-0.0034	0.0086	-0.00325847	0.00288053
rs7606205	A	C	0.0113929	0.00170504	2.361e-11	0.2973	0.0089	0.00809462	-0.021859	0.0102827	0.002039	0.009128	0.0082	0.0116	0.01355	0.01514	0.0087	0.0087	-0.0028	0.0074	0.000418803	0.00246121
rs7611674	G	T	0.0140714	0.0019933	1.674e-12	0.8038	-0.0111	0.00948226	-0.013946	0.0117677	-0.008906	0.01063	-0.0134	0.0131	-0.01682	0.01762	-0.008	0.0101	-0.0482	0.0085	-	-
rs76326501	C	A	0.0323036	0.0027261	2.174e-32	0.9089	0.0095	0.0128357	0.019795	0.0190294	0.009622	0.01435	0.0191	0.0188	0.0257	0.02379	0.0206	0.0141	0.0194	0.0119	-0.00940843	0.00389521
rs7634359	T	C	0.0104464	0.00157661	3.454e-11	0.4073	-	-	-	-	-	-	-0.0077	0.0103	-	-	-0.0007	0.0079	-0.0067	0.0067	-	-
rs76452347	T	C	0.0200536	0.00204235	9.371e-23	0.7947	0.0018	0.00948226	-0.006364	0.0145474	-0.008362	0.01063	0.0166	0.0136	0.02451	0.01762	0.0069	0.0104	0.0107	0.0087	-0.00155091	0.00287692
rs7694643	A	G	0.0117679	0.00161391	3.068e-13	0.3557	0.0144	0.0077477	0.001234	0.0095147	0.01014	0.008653	0.008	0.0103	0.006176	0.01435	0.0062	0.0081	0.0258	0.0069	-0.00245718	0.00234083
rs7765526	G	A	0.0102232	0.00157274	8.023e-11	0.4629	-0.0034	0.00751643	-0.000281	0.0096646	-0.00619	0.008387	-0.041	0.0102	0.003687	0.01391	-0.0011	0.008	-0.0034	0.0068	0.00463698	0.00226946
rs7777128	G	C	0.0231339	0.00285571	5.462e-16	0.0798	0.0308	0.0138765	0.028929	0.0172686	0.01995	0.01555	0.0291	0.0182	0.04174	0.02578	0.0309	0.0143	0.0206	0.0122	-0.00641392	0.00418886
rs7810028	G	C	0.0125625	0.00195538	1.323e-10	0.8064	0.0122	0.00936663	0.030796	0.011445	0.01295	0.0105	0.034	0.0127	0.02351	0.01741	0.0136	0.01	0.0133	0.0084	-0.00565097	0.00284034
rs78151625	T	C	0.0166875	0.00208013	1.039e-15	0.1658	0.0174	0.00994481	0.014489	0.0119339	0.01592	0.01121	0.0153	0.0131	0.002881	0.01858	0.02	0.0105	0.0031	0.009	-0.00246543	0.00302286
rs78378222	T	G	0.0546607	0.00712599	1.714e-14	0.014	-0.0088	0.0337661	0.026048	0.0537795	-0.01458	0.03793	-0.0014	0.0478	0.01939	0.06285	-0.0203	0.0337	0.0324	0.0309	-0.00993157	0.0103259
rs78648104	T	C	0.0215446	0.00277439	8.141e-15	0.0916	-0.0236	0.0131827	-0.011759	0.0167895	-0.02896	0.01478	-0.0556	0.0189	0.0027	0.02452	0.016	0.0143	-0.0088	0.0121	0.00889143	0.00399218
rs79598313	C	T	0.0293393	0.0050884	8.125e-09	0.0251	0.0989	0.0243995	0.058213	0.0345589	0.1042	0.02738	0.0385	0.0333	0.06841	0.0454	0.0242	0.0276	0.0289	0.0237	-0.0193755	0.00738108
rs8014182	T	C	0.0173393	0.00229259	3.938e-14	0.8681	0.0262	0.0111012	0.023506	0.0131928	0.03163	0.01248	-0.0112	0.0146	0.02325	0.02069	0.0097	0.0115	0.0137	0.0098	-0.00911644	0.00336893
rs8059962	T	C	0.0124732	0.00158367	3.381e-15	0.5792	0.0206	0.00751643	-0.000617	0.0097656	0.01421	0.008441	0.0222	0.0103	0.01698	0.014	0.01	0.008	0.0022	0.0068	-0.00303674	0.00228273
rs8105753	C	A	0.00973214	0.00163618	2.714e-09	0.632	-0.02	0.0077477	-0.006198	0.0096299	-0.02141	0.00866	-0.015	0.0105	-0.004033	0.01436	-0.0166	0.0082	0.005	0.007	-0.00158759	0.00234084
rs839755	A	C	0.0132411	0.00157975	5.223e-17	0.3854	0.0106	0.00751643	0.023161	0.0101936	0.01528	0.008477	0.0099	0.0101	-0.002959	0.01406	0.0116	0.008	0.007	0.0068	0.00142328	0.00229257
rs871606	T	C	0.0164643	0.00253668	8.561e-11	0.105	-0.0186	0.0121419	-0.027301	0.0131483	-0.02628	0.01362	-0.0003	0.0164	0.009442	0.02257	-0.0185	0.0129	0.0032	0.0109	0.00140856	0.00367172
rs882624	T	C	0.0140268	0.00165487	2.334e-17	0.6675	-0.0111	0.00786334	-0.024712	0.0109117	-0.02079	0.008765	0.0203	0.0108	0.007244	0.01454	-0.0023	0.0084	-0.0054	0.0071	0.00393727	0.00237057
rs918466	A	G	0.0125179	0.00158342	2.671e-15	0.5908	0.0044	0.00751643	-0.005933	0.0094387	-0.008875	0.008429	0.0311	0.0102	0.03288	0.01398	0.0056	0.0081	0.0118	0.0068	-0.00132776	0.00228081
rs919045	C	T	0.0106518	0.00159943	2.745e-11	0.6289	0.01	0.00763207	0.003527	0.009909	0.004996	0.0086	0.0066	0.0102	0.02878	0.01427	-0.0006	0.0081	0.0114	0.0069	-0.00361026	0.00232638
rs9302885	G	A	0.00871429	0.00155589	2.134e-08	0.4454	0.0189	0.00740079	0.00908	0.0093659	0.02637	0.008322	0.0113	0.01	-0.009514	0.0138	0.0318	0.0078	0.0333	0.0067	-0.00255339	0.0022512
rs9368222	C	A	0.0105268	0.00173863	1.408e-09	0.268	-0.007	0.00832589	0.020083	0.0101958	-0.006853	0.009401	-0.0008	0.011	-0.007032	0.01559	-0.0009	0.0089	0.0005	0.0075	0.000726561	0.00254288
rs9401090	C	T	0.00982143	0.00178511	3.759e-08	0.745	0.0063	0.00844153	0.003886	0.0108736	0.003448	0.009443	0.0156	0.0115	0.02069	0.01566	-0.0015	0.0092	0.0022	0.0076	0.00209024	0.00255689
rs9472135	C	T	0.0138214	0.00169997	4.286e-16	0.6981	0.0109	0.00797898	0.008776	0.0107465	0.01109	0.008995	0.0173	0.0111	-0.001087	0.01491	-0.0035	0.0085	-0.0046	0.0073	-0.00276427	0.00243442
rs9508495	T	C	0.0173571	0.0018181	1.341e-21	0.2431	0.0091	0.0086728	-	-	-0.0005057	0.009775	-	-	0.005687	0.01621	0.0253	0.0089	0.0143	0.0076	-0.00497208	0.00264243
rs9526707	A	G	0.0108661	0.00166407	6.59e-11	0.6778	0.0162	0.00786334	0.009575	0.0108834	0.01977	0.00882	0.0312	0.0108	0.02191	0.01462	0.0185	0.0084	0.0121	0.0072	-0.00450783	0.00238934
rs9549297	A	G	0.0132411	0.00204384	9.269e-11	0.1797	0.0097	0.0095979	0.000519	0.0123423	0.008029	0.0108	0.0008	0.0133	0.01417	0.01792	0.0077	0.0103	-0.0331	0.0089	-0.00171327	0.00292735
rs9563529	G	T	0.0109107	0.0019222	1.378e-08	0.2043	-0.0325	0.00913535	-0.019205	0.010689	-0.03099	0.0103	-0.0056	0.0135	-0.03042	0.01707	-0.0199	0.0097	0	0.0081	-0.00131839	0.00278474
rs9638084	G	A	0.0103036	0.00158726	8.508e-11	0.3978	0.0117	0.00751643	0.001343	0.0096157	0.0003972	0.008459	0.0095	0.0103	0.03064	0.01403	0.0211	0.008	0.0199	0.0068	-0.00109416	0.00228784
rs9687065	G	A	0.0196339	0.00198622	4.849e-23	0.8102	0.0226	0.00948226	0.017129	0.0112593	0.02787	0.01067	0.0249	0.0125	0.006275	0.01768	0.0086	0.0097	0.0073	0.0084	-0.00539968	0.00287899
rs9810888	T	G	0.0102768	0.00155924	4.375e-11	0.5019	0.0091	0.00740079	0.000303	0.0093778	0.005304	0.008354	0.011	0.01	0.002255	0.01386	0.0099	0.0079	0.0141	0.0067	0.000488171	0.00225984
rs9815354	G	A	0.0287143	0.00211432	5.261e-42	0.163	-0.015	0.0100605	0.001014	0.0124227	-0.0215	0.01136	-0.0511	0.0145	-0.003277	0.01882	0.0067	0.0108	-0.0011	0.0091	0.00223074	0.00306397
rs9932220	A	G	0.0142054	0.0018767	3.756e-14	0.7823	0.0105	0.00890408	0.011692	0.0106455	0.02043	0.01003	0.0067	0.0123	-0.01074	0.01665	0.0161	0.0095	0.0213	0.008	-0.0082154	0.00271747
rs9932866	G	A	0.0103036	0.00163445	2.902e-10	0.3667	-0.0061	0.0077477	0.004347	0.0101991	-0.00362	0.008643	0.0031	0.0106	-0.01471	0.01433	0.0209	0.0081	0.0293	0.0069	-0.00725378	0.00233657
Abbreviations: CARDIoGRAMplusC4D, Coro-ry Artery Disease Genome-wide Replication and Meta-a-lysis plus the Coro-ry Artery Disease Genetics; CVD, cardiovascular disease; EA, effect allele; EAF, effect allele frequency; NEA, non-effect allele; SE, standard error; SNP, single nucleotide polymorphism

## Sheet: Supplementary Table S3
Supplementary Table S3. Univariable Mendelian randomization estimates of systolic (per 10 mmHg) and diastolic (per 5 mmHg) blood pressure on cardiovascular diseases and longevity.
Outcome	Exposure1	No. of SNPs	IVW				WM				MR-Egger						MR-PRESSO
			OR	Beta	95% CI	p-value	OR	Beta	95% CI	p-value	OR	Beta	95% CI	p-value	intercept	intercept p	OR	Beta	95% CI	p-value
Major CVD events	Systolic BP	272	1.46		1.39, 1.54	7.89e-54	1.4		1.32, 1.48	2.29e-29	1.61		1.43, 1.82	1.41e-13	-0.003	0.081	1.44		1.38, 1.51	1.6e-41
	Diastolic BP	267	1.34		1.28, 1.40	2.6e-37	1.36		1.29, 1.42	3.27e-35	1.45		1.31, 1.61	3.16e-11	-0.004	0.089	1.35		1.30, 1.41	3.11e-35
Coronary artery disease (CARDIoGRAMplusC4D)	Systolic BP	272	1.4		1.30, 1.51	2.08e-18	1.38		1.29, 1.49	7.88e-19	1.49		1.23, 1.80	5.07e-05	-0.002	0.509	1.44		1.36, 1.53	8.12e-28
	Diastolic BP	267	1.32		1.24, 1.40	6.19e-20	1.31		1.23, 1.39	1.63e-17	1.43		1.24, 1.65	1.72e-06	-0.003	0.226	1.32		1.26, 1.39	1.45e-22
Coronary artery disease (UK Biobank)	Systolic BP	272	1.52		1.42, 1.61	2.01e-39	1.44		1.35, 1.54	1.13e-27	1.67		1.43, 1.95	5.4e-10	-0.003	0.194	1.5		1.42, 1.58	1.09e-36
	Diastolic BP	267	1.36		1.29, 1.43	1.51e-28	1.36		1.29, 1.44	7.31e-27	1.51		1.33, 1.72	9.2e-10	-0.005	0.066	1.34		1.27, 1.41	2.52e-25
Coronary artery disease (pooled estimates)	Systolic BP	-	1.47		1.40, 1.54	1.25446e-55	-				-						-
	Diastolic BP	-	1.34		1.29, 1.39	1.08749e-46
Ischaemic stroke (MEGASTROKE)	Systolic BP	272	1.41		1.33, 1.49	1.28e-29	1.4		1.30, 1.51	8.14e-18	1.58		1.36, 1.83	5.63e-09	-0.004	0.102	1.38		1.31, 1.46	6.4e-27
	Diastolic BP	267	1.27		1.21, 1.34	1.96e-20	1.31		1.23, 1.40	6.16e-16	1.36		1.21, 1.54	1e-06	-0.003	0.214	1.27		1.22, 1.34	5.35e-21
Ischaemic stroke (UK Biobank)	Systolic BP	272	1.45		1.36, 1.55	1.18e-29	1.52		1.38, 1.67	3.09e-18	1.66		1.41, 1.95	3.39e-09	-0.005	0.085	1.44		1.35, 1.54	2.96e-24
	Diastolic BP	267	1.35		1.28, 1.42	1.27e-27	1.39		1.28, 1.51	1.66e-14	1.5		1.32, 1.70	1.77e-09	-0.005	0.072	No outlier detected
Ischaemic stroke (pooled estimates)	Systolic BP	-	1.43		1.37, 1.49	1.94596e-57	-				-						-
	Diastolic BP	-	1.31		1.26, 1.35	7.76607e-46
Heart faiure	Systolic BP	272	1.24		1.18, 1.30	3.2e-18	1.28		1.21, 1.36	5.78e-17	1.25		1.10, 1.41	0.000458	-0.0002	0.933	1.26		1.20, 1.32	1.3e-18
	Diastolic BP	267	1.17		1.12, 1.22	3.11e-14	1.19		1.13, 1.25	1.45e-11	1.19		1.08, 1.31	0.000681	-0.0005	0.776	1.18		1.14, 1.23	6.46e-16
Atrial fibrillation	Systolic BP	272	1.19		1.13, 1.25	7.82e-12	1.18		1.12, 1.24	2.46e-10	1.11		0.98, 1.26	0.0942	0.002	0.253	1.18		1.13, 1.23	2.32e-14
	Diastolic BP	267	1.13		1.09, 1.19	2.46e-08	1.13		1.08, 1.18	1.99e-08	1.04		0.94, 1.16	0.443	0.004	0.084	1.13		1.09, 1.17	1.73e-10
Combined parental attained age	Systolic BP	262		-0.097	-0.111, -0.084	8.64e-47		-0.096	-0.114, -0.078	2.33e-26		-0.11	-0.143, -0.077	4.22e-10	0.0004	0.429		-0.095	-0.108, -0.082	3.44e-35
	Diastolic BP	258		-0.078	-0.089, -0.066	2.52e-41		-0.081	-0.096, -0.067	1.23e-28		-0.089	-0.116, -0.062	3.32e-10	0.0005	0.355		-0.074	-0.086, -0.063	1.46e-29
Abbreviations: BP, blood pressure; CARDIoGRAMplusC4D, Coronary Artery Disease Genome-wide Replication and Meta-analysis plus the Coronary Artery Disease Genetics; CI, confidence interval; CVD, cardiovascular disease; IVW, inverse-variance weighted; MR-PRESSO, Mendelian randomization pleiotropy residual sum and outlier; OR, odds ratio; SNP, single nucleotide polymorphism; WM, weighted median. 1 Re…

## Sheet: Supplementary Table S4A
Supplementary Table S4A. Potential pleiotropic single nucleotide polymorphisms for systolic blood pressure.
SNP	p-value	Trait	Pubmed ID
rs13107325	2.8e-35	Body mass index	29273807
rs9368222	1.15e-28	Body mass index	28892062
rs34783010	5.012e-27	Body mass index	UK Biobank
rs11191548	3.7e-20	Body mass index	29273807
rs1375564	4.066e-14	Body mass index	UK Biobank
rs2898290	7.841e-14	Body mass index	UK Biobank
rs78648104	3.021e-11	Body mass index	UK Biobank
rs3184504	5.483e-11	Past tobacco smoking	UK Biobank
rs4823006	7.994e-11	Waist hip ratio adjusted for smoking	28443625
rs1449544	1.662e-09	Body mass index	25673413
rs13420463	2.65e-09	Body mass index	28892062
rs1044822	6.003e-09	Body mass index	UK Biobank
rs2011079	2.026e-08	Body mass index	UK Biobank
rs7103648	3.68e-08	Body mass index	UK Biobank
rs7406910	4e-08	Body mass index	29273807

## Sheet: Supplementary Table S4B
Supplementary Table S4B. Potential pleiotropic single nucleotide polymorphisms for diastolic blood pressure.
SNP	p-value	Trait	Pubmed ID
rs11030119	9.184e-36	Body mass index	UK Biobank
rs13107325	2.8e-35	Body mass index	29273807
rs9368222	1.15e-28	Body mass index	28892062
rs34517439	6.401e-21	Body mass index	UK Biobank
rs10078021	2.031e-20	Body mass index	UK Biobank
rs11191548	3.7e-20	Body mass index	29273807
rs918466	5.87e-19	Waist circumference adjusted for smoking in females	28443625
rs62104477	8.404e-16	Body mass index	UK Biobank
rs1375564	4.066e-14	Body mass index	UK Biobank
rs2898290	7.841e-14	Body mass index	UK Biobank
rs78648104	3.021e-11	Body mass index	UK Biobank
rs3184504	5.483e-11	Past tobacco smoking	UK Biobank
rs4823006	7.994e-11	Waist hip ratio adjusted for smoking	28443625
rs13420463	2.65e-09	Body mass index	28892062
rs7090758	3.525e-09	Body mass index	UK Biobank
rs1044822	6.003e-09	Body mass index	UK Biobank
rs9563529	1.198e-08	Body mass index	UK Biobank
rs7103648	3.68e-08	Body mass index	UK Biobank

## Sheet: Supplementary Table S5
Supplementary Table S5. Univariable Mendelian randomization estimates of systolic (per 10 mmHg) and diastolic (per 5 mmHg) blood pressure on cardiovascular diseases and longevity after excluding potential pleiotropic SNPs identified using Phenoscanner.
Outcome	Exposure1	No. of SNPs	IVW				WM				MR-Egger						MR-PRESSO
			OR	Beta	95% CI	p-value	OR	Beta	95% CI	p-value	OR	Beta	95% CI	p-value	intercept	intercept p	OR	Beta	95% CI	p-value
Major CVD events	Systolic BP	257	1.47		1.40, 1.55	2.54e-53	1.4		1.32, 1.49	2.19e-30	1.61		1.42, 1.82	3.01e-12	-0.003	0.143	1.46		1.40, 1.53	4.86e-42
	Diastolic BP	249	1.35		1.29, 1.42	2.22e-39	1.37		1.30, 1.44	1.8e-30	1.45		1.30, 1.62	4.66e-10	-0.003	0.195	1.37		1.31, 1.43	9.38e-36
Coronary artery disease (CARDIoGRAMplusC4D)	Systolic BP	257	1.39		1.28, 1.50	4.79e-16	1.38		1.28, 1.49	2.15e-17	1.39		1.14, 1.71	0.00152	-0.0002	0.946	1.41		1.32, 1.49	8.79e-24
	Diastolic BP	249	1.32		1.24, 1.40	2.42e-18	1.31		1.23, 1.39	7.5e-17	1.36		1.17, 1.59	0.000107	-0.001	0.618	1.33		1.26, 1.40	5.39e-23
Coronary artery disease (UK Biobank)	Systolic BP	257	1.52		1.43, 1.62	1.97e-38	1.44		1.35, 1.55	7.97e-25	1.62		1.37, 1.91	2.44e-08	-0.002	0.426	1.52		1.44, 1.60	2.05e-37
	Diastolic BP	249	1.37		1.29, 1.45	2.8e-28	1.37		1.29, 1.45	4.68e-25	1.49		1.29, 1.71	5.51e-08	-0.003	0.208	1.36		1.30, 1.43	7.23e-27
Ischaemic stroke (MEGASTROKE)	Systolic BP	257	1.43		1.35, 1.51	1.2e-33	1.43		1.33, 1.55	5.74e-21	1.62		1.40, 1.88	1.03e-09	-0.004	0.076	1.42		1.34, 1.49	2.08e-29
	Diastolic BP	249	1.28		1.22, 1.34	4.43e-22	1.34		1.26, 1.43	2.41e-19	1.33		1.17, 1.50	1.36e-05	-0.001	0.536	1.3		1.24, 1.37	7.47e-24
Ischaemic stroke (UK Biobank)	Systolic BP	257	1.46		1.37, 1.56	2.43e-28	1.52		1.37, 1.68	1.01e-15	1.69		1.42, 2.00	1.09e-08	-0.005	0.081	No outlier detected
	Diastolic BP	249	1.37		1.30, 1.45	1.82e-29	1.39		1.27, 1.51	5.86e-14	1.52		1.33, 1.74	5.74e-09	-0.004	0.107	No outlier detected
Heart faiure	Systolic BP	257	1.25		1.19, 1.31	1.69e-19	1.28		1.20, 1.36	1.49e-14	1.24		1.10, 1.41	0.000787	0.0002	0.909	1.26		1.20, 1.32	6.1e-18
	Diastolic BP	249	1.18		1.14, 1.23	5.89e-16	1.18		1.12, 1.25	5.12e-10	1.17		1.06, 1.30	0.00229	0.0004	0.844	1.19		1.14, 1.24	1.31e-15
Atrial fibrillation	Systolic BP	257	1.21		1.15, 1.27	1.91e-13	1.18		1.12, 1.24	3.99e-10	1.19		1.04, 1.35	0.0115	0.0007	0.747	1.19		1.14, 1.24	3.48e-14
	Diastolic BP	249	1.16		1.11, 1.22	5.17e-11	1.15		1.10, 1.21	5.29e-10	1.08		0.97, 1.21	0.182	0.003	0.154	1.14		1.10, 1.18	4.13e-11
Combined parental attained age	Systolic BP	248		-0.1	-0.113, -0.087	1.48e-49		-0.097	-0.114, -0.080	2.71e-28		-0.112	-0.146, -0.078	4.52e-10	0.0004	0.434		-0.101	-0.114, -0.088	2.94e-37
	Diastolic BP	241		-0.08	-0.092, -0.069	1.97e-43		-0.082	-0.096, -0.067	1.22e-28		-0.09	-0.118, -0.062	1.5e-09	0.0004	0.457		-0.081	-0.093, -0.070	1.49e-33
Abbreviations: BP, blood pressure; CARDIoGRAMplusC4D, Coronary Artery Disease Genome-wide Replication and Meta-analysis plus the Coronary Artery Disease Genetics; CI, confidence interval; CVD, cardiovascular disease; IVW, inverse-variance weighted; MR-PRESSO, Mendelian randomization pleiotropy residual sum and outlier; OR, odds ratio; SNP, single nucleotide polymorphism; WM, weighted median. 1 Re…

## Sheet: Supplementary Table S6
Supplementary Table S6. Univariable Mendelian randomization estimates of pulse pressure (per 10 mmHg) on cardiovascular diseases and longevity.
Outcome	No. of SNPs	IVW				WM				MR-Egger						MR-PRESSO
		OR	Beta	95% CI	p-value	OR	Beta	95% CI	p-value	OR	Beta	95% CI	p-value	intercept	intercept p	OR	Beta	95% CI	p-value
Major CVD events	233	1.51		1.38, 1.65	1.67e-19	1.38		1.26, 1.51	2.07e-12	1.52		1.19, 1.93	0.000769	-0.0002	0.95	1.46		1.35, 1.58	4.3e-19
Coronary artery disease (CARDIoGRAMplusC4D)	233	1.51		1.30, 1.74	2.33e-08	1.51		1.33, 1.71	7.76e-11	1.33		0.90, 1.95	0.149	0.003	0.486	1.54		1.38, 1.71	6.04e-14
Coronary artery disease (UK Biobank)	233	1.64		1.45, 1.85	6.5e-16	1.5		1.35, 1.67	7.92e-14	1.56		1.13, 2.15	0.00798	0.001	0.731	1.62		1.48, 1.78	5.86e-21
Ischaemic stroke (MEGASTROKE)	233	1.5		1.36, 1.65	3.27e-16	1.44		1.27, 1.62	5.42e-09	1.92		1.48, 2.49	1.7e-06	-0.006	0.046	1.48		1.35, 1.62	2.06e-15
Ischaemic stroke (UK Biobank)	233	1.39		1.24, 1.55	1.94e-08	1.3		1.11, 1.53	0.00151	1.66		1.22, 2.25	0.00136	-0.004	0.215	1.36		1.21, 1.52	2.34e-07
Heart faiure	233	1.25		1.16, 1.35	2.8e-09	1.23		1.12, 1.35	8.63e-06	1.3		1.07, 1.59	0.0101	-0.0009	0.679	1.29		1.20, 1.39	1.11e-10
Atrial fibrillation	233	1.15		1.03, 1.28	0.00952	1.15		1.06, 1.26	0.00129	1.16		0.87, 1.55	0.3	-0.0003	0.933	1.18		1.10, 1.28	2.3e-05
Combined parental attained age	226		-0.104	-0.129, -0.079	2.06e-16		-0.077	-0.104, -0.050	2.92e-08		-0.091	-0.158, -0.025	0.00761	-0.0003	0.689		-0.102	-0.124, -0.080	9.03e-17
Abbreviations: BP, blood pressure; CARDIoGRAMplusC4D, Coronary Artery Disease Genome-wide Replication and Meta-analysis plus the Coronary Artery Disease Genetics; CI, confidence interval; CVD, cardiovascular disease; IVW, inverse-variance weighted; MR-PRESSO, Mendelian randomization pleiotropy residual sum and outlier; OR, odds ratio; SNP, single nucleotide polymorphism; WM, weighted median. 1 Re…

## Sheet: Supplementary Table S7
Supplementary Table S7. Multivariable Mendelian randomization estimates of systolic (per 10 mmHg) and diastolic (per 5 mmHg) blood pressure on cardiovascular diseases and longevity.
Outcome	Exposure1	No. of SNPs	MVMR IVW				MVMR IVW (further adjusted)2				MVMR WM				MVMR-Egger						MVMR-PRESSO
			OR	Beta	95% CI	p-value	OR	Beta	95% CI	p-value	OR	Beta	95% CI	p-value	OR	Beta	95% CI	p-value	intercept	intercept p	OR	Beta	95% CI	p-value
Major CVD events	Systolic BP	311	1.35		1.22, 1.50	1.28e-08	1.34		1.21, 1.49	1.12e-08	1.35		1.21, 1.50	8.77e-08	1.48		1.30, 1.69	5.34e-09	-0.004	0.029	1.33		1.21, 1.47	1.61e-08
	Diastolic BP		1.08		0.99, 1.18	0.093	1.09		1.01, 1.19	0.0375	1.09		1.00, 1.20	0.0587	1.13		1.01, 1.26	0.0343	-0.002	0.198	1.1		1.01, 1.19	0.0219
Coronary artery disease (CARDIoGRAMplusC4D)	Systolic BP	311	1.21		1.04, 1.41	0.0152	1.2		1.03, 1.40	0.0186	1.26		1.10, 1.44	0.000835	1.31		1.08, 1.60	0.00633	-0.003	0.182	1.28		1.14, 1.44	3.06e-05
	Diastolic BP		1.15		1.01, 1.31	0.0299	1.16		1.02, 1.32	0.0262	1.1		0.98, 1.23	0.117	1.19		1.00, 1.41	0.0491	-0.001	0.611	1.12		1.01, 1.23	0.0277
Coronary artery disease (UK Biobank)	Systolic BP	311	1.4		1.22, 1.59	6.76e-07	1.39		1.22, 1.58	9e-07	1.37		1.20, 1.56	3.25e-06	1.58		1.33, 1.86	1.11e-07	-0.005	0.025	1.42		1.26, 1.60	4.22e-08
	Diastolic BP		1.07		0.95, 1.19	0.258	1.08		0.97, 1.21	0.148	1.06		0.95, 1.19	0.308	1.13		0.98, 1.30	0.105	-0.002	0.239	1.06		0.96, 1.18	0.248
Coronary artery disease (pooled estimates)	Systolic BP	-	1.31		1.19, 1.45	8.91339e-08	-				-				-						-
	Diastolic BP	-	1.1		1.01, 1.20	0.0231471
Ischaemic stroke (MEGASTROKE)	Systolic BP	311	1.4		1.24, 1.59	1.48e-07	1.4		1.23, 1.59	1.94e-07	1.28		1.10, 1.48	0.0011	1.48		1.26, 1.74	1.9e-06	-0.002	0.288	1.34		1.18, 1.51	3.54e-06
	Diastolic BP		1		0.90, 1.12	0.948	1.02		0.91, 1.13	0.763	1.08		0.95, 1.23	0.229	1.07		0.93, 1.23	0.345	-0.003	0.163	1.04		0.94, 1.15	0.426
Ischaemic stroke (UK Biobank)	Systolic BP	311	1.31		1.15, 1.50	5.14e-05	1.3		1.14, 1.49	7.89e-05	1.39		1.16, 1.66	0.000386	1.45		1.23, 1.72	1.48e-05	-0.004	0.064	1.27		1.11, 1.44	0.000486
	Diastolic BP		1.11		0.99, 1.24	0.0676	1.13		1.01, 1.26	0.0359	1.08		0.93, 1.26	0.321	1.2		1.04, 1.38	0.0136	-0.003	0.098	1.14		1.02, 1.27	0.0198
Ischaemic stroke (pooled estimates)	Systolic BP	-	1.36		1.24, 1.49	4.19002e-11	-				-				-						-
	Diastolic BP	-	1.05		0.97, 1.14	0.189656
Heart faiure	Systolic BP	311	1.22		1.11, 1.36	9.72e-05	1.23		1.11, 1.36	4.83e-05	1.31		1.17, 1.46	1.54e-06	1.26		1.11, 1.44	0.000458	-0.001	0.458	1.21		1.09, 1.33	0.000204
	Diastolic BP		1.02		0.94, 1.11	0.601	1.03		0.95, 1.12	0.469	1		0.91, 1.10	0.956	1.02		0.91, 1.14	0.688	-2e-06	0.999	1.05		0.96, 1.14	0.267
Atrial fibrillation	Systolic BP	311	1.17		1.05, 1.31	0.00493	1.18		1.05, 1.31	0.00382	1.2		1.09, 1.33	0.000331	1.09		0.95, 1.26	0.218	0.003	0.123	1.2		1.10, 1.32	6.62e-05
	Diastolic BP		1.03		0.94, 1.14	0.473	1.04		0.95, 1.15	0.369	1.04		0.95, 1.13	0.417	0.94		0.83, 1.06	0.316	0.004	0.015	1		0.92, 1.07	0.913
Combined parental attained age	Systolic BP	299		-0.064	-0.093, -0.036	8.71e-06		-0.061	-0.088, -0.034	8.45e-06		-0.056	-0.089, -0.024	0.000676		-0.082	-0.118, -0.046	9.1e-06	0.0007	0.127		-0.058	-0.087, -0.030	7.33e-05
	Diastolic BP			-0.031	-0.055, -0.007	0.0104		-0.039	-0.062, -0.016	0.000777		-0.039	-0.066, -0.011	0.00603		-0.039	-0.070, -0.008	0.0132	0.0003	0.433		-0.036	-0.060, -0.012	0.00357
Abbreviations: BP, blood pressure; CARDIoGRAMplusC4D, Coronary Artery Disease Genome-wide Replication and Meta-analysis plus the Coronary Artery Disease Genetics; CI, confidence interval; CVD, cardiovascular disease; IVW, inverse-variance weighted; MVMR, multivariable Mendelian randomization; OR, odds ratio; SNP, single nucleotide polymorphism: WM, weighted median. 1 Reported as per 10 mmHg for s…

## Sheet: Supplementary Table S8
Supplementary Table S8. Univariable Mendelian randomization estimates of systolic (per 10 mmHg) and diastolic (per 5 mmHg) blood pressure on cardiovascular diseases and longevity using genetic associations with blood pressure unadjusted for body mass index.
Outcome	Exposure1	No. of SNPs	IVW				WM				MR-Egger						MR-PRESSO
			OR	Beta	95% CI	p-value	OR	Beta	95% CI	p-value	OR	Beta	95% CI	p-value	intercept	intercept p	OR	Beta	95% CI	p-value
Major CVD events	Systolic BP	272	1.34		1.29, 1.39	2.07e-58	1.28		1.22, 1.33	6.75e-29	1.45		1.33, 1.57	3.93e-16	-0.003	0.053	1.33		1.29, 1.37	2.87e-46
	Diastolic BP	267	1.26		1.22, 1.30	5.71e-39	1.25		1.2, 1.3	7.69e-29	1.34		1.24, 1.45	2.59e-12	-0.004	0.076	1.26		1.23, 1.31	4.63e-35
Coronary artery disease (CARDIoGRAMplusC4D)	Systolic BP	272	1.3		1.23, 1.37	2.91e-19	1.29		1.22, 1.36	1.24e-20	1.36		1.19, 1.55	1.01e-05	-0.002	0.474	1.31		1.25, 1.36	2.16e-26
	Diastolic BP	267	1.24		1.19, 1.3	1.28e-20	1.22		1.17, 1.29	3.5e-17	1.32		1.19, 1.47	4.94e-07	-0.003	0.217	1.23		1.19, 1.28	1.36e-21
Coronary artery disease (UK Biobank)	Systolic BP	272	1.38		1.32, 1.44	2.6e-42	1.36		1.30, 1.43	7.2e-34	1.48		1.33, 1.65	7.45e-12	-0.003	0.143	1.37		1.32, 1.43	2.08e-40
	Diastolic BP	267	1.28		1.23, 1.33	1.86e-30	1.26		1.2, 1.32	1.09e-22	1.4		1.28, 1.54	2.61e-11	-0.005	0.035	1.26		1.22, 1.32	8.91e-27
Ischaemic stroke (MEGASTROKE)	Systolic BP	272	1.3		1.24, 1.36	5.73e-30	1.29		1.22, 1.37	9.45e-19	1.38		1.24, 1.53	5.41e-09	-0.003	0.197	1.28		1.23, 1.33	1.8e-27
	Diastolic BP	267	1.2		1.16, 1.26	1.44e-20	1.23		1.18, 1.29	6.78e-18	1.26		1.16, 1.38	9.76e-07	-0.002	0.284	1.2		1.16, 1.25	3.86e-20
Ischaemic stroke (UK Biobank)	Systolic BP	272	1.33		1.27, 1.40	6.32e-31	1.36		1.26, 1.46	1.11e-16	1.45		1.30, 1.63	5.28e-10	-0.004	0.101	1.33		1.27, 1.39	1.3e-25
	Diastolic BP	267	1.26		1.21, 1.32	3.12e-27	1.25		1.18, 1.33	4.56e-12	1.34		1.22, 1.48	6.45e-09	-0.003	0.162	No outlier detected
Heart faiure	Systolic BP	272	1.18		1.14, 1.23	3.5e-19	1.2		1.15, 1.25	1.35e-16	1.19		1.09, 1.30	7.42e-05	-0.0004	0.825	1.19		1.14, 1.23	2.59e-18
	Diastolic BP	267	1.13		1.1, 1.17	3.76e-14	1.15		1.12, 1.2	5.22e-14	1.13		1.06, 1.22	0.000835	-0.0001	0.939	1.14		1.11, 1.18	1.52e-15
Atrial fibrillation	Systolic BP	272	1.14		1.10, 1.19	2.67e-12	1.12		1.08, 1.17	1.41e-08	1.1		1.01, 1.20	0.0385	0.002	0.316	1.14		1.11, 1.18	2.3e-15
	Diastolic BP	267	1.1		1.07, 1.14	4.72e-08	1.09		1.06, 1.13	2.92e-07	1.03		0.95, 1.11	0.54	0.004	0.048	1.1		1.08, 1.14	1.46e-10
Combined parental attained age	Systolic BP	262		-0.075	-0.085, -0.065	1.99e-49		-0.072	-0.085, -0.059	2.03e-28		-0.084	-0.107, -0.060	1.41e-11	0.0004	0.422		-0.073	-0.083, -0.064	2.96e-37
	Diastolic BP	258		-0.062	-0.071, -0.054	4.02e-46		-0.064	-0.074, -0.053	1.47e-32		-0.077	-0.096, -0.057	2.37e-13	0.0008	0.11		-0.06	-0.068, -0.051	1.15e-32
Abbreviations: BP, blood pressure; CARDIoGRAMplusC4D, Coronary Artery Disease Genome-wide Replication and Meta-analysis plus the Coronary Artery Disease Genetics; CI, confidence interval; CVD, cardiovascular disease; IVW, inverse-variance weighted; MR-PRESSO, Mendelian randomization pleiotropy residual sum and outlier; OR, odds ratio; SNP, single nucleotide polymorphism WM, weighted median. 1 Rep…

## Sheet: Supplementary Table S9
Supplementary Table S9. Multivariable Mendelian randomization estimates of systolic (per 10 mmHg) and diastolic (per 5 mmHg) blood pressure on cardiovascular diseases and longevity using genetic associations with blood pressure unadjusted for body mass index.
Outcome	Exposure1	No. of SNPs	MVMR IVW				MVMR WM				MVMR-Egger						MVMR-PRESSO
			OR	Beta	95% CI	p-value	OR	Beta	95% CI	p-value	OR	Beta	95% CI	p-value	intercept	intercept p	OR	Beta	95% CI	p-value
Major CVD events	Systolic BP	311	1.26		1.18, 1.35	5e-11	1.23		1.14, 1.32	7.77e-08	1.33		1.22, 1.46	3.85e-10	-0.003	0.068	1.26		1.18, 1.34	5.05e-11
	Diastolic BP		1.06		1.00, 1.13	0.0531	1.08		1.02, 1.16	0.0154	1.1		1.02, 1.20	0.0154	-0.002	0.143	1.07		1.01, 1.13	0.0224
Coronary artery disease (CARDIoGRAMplusC4D)	Systolic BP	311	1.17		1.05, 1.30	0.00318	1.17		1.07, 1.29	0.00083	1.23		1.08, 1.41	0.00245	-0.003	0.234	1.21		1.12, 1.32	3.67e-06
	Diastolic BP		1.11		1.02, 1.22	0.0219	1.09		1.01, 1.19	0.0316	1.13		1.00, 1.28	0.0476	-0.001	0.663	1.08		1.00, 1.16	0.0386
Coronary artery disease (UK Biobank)	Systolic BP	311	1.3		1.18, 1.42	1.31e-08	1.33		1.22, 1.46	2.31e-10	1.4		1.25, 1.57	8.36e-09	-0.004	0.035	1.32		1.22, 1.43	7.2e-11
	Diastolic BP		1.06		0.98, 1.14	0.166	1.03		0.95, 1.11	0.516	1.11		1.00, 1.23	0.0487	-0.003	0.16	1.06		0.98, 1.13	0.128
Ischaemic stroke (MEGASTROKE)	Systolic BP	311	1.28		1.17, 1.40	1.9e-08	1.22		1.10, 1.35	0.000101	1.32		1.18, 1.47	1.46e-06	-0.001	0.445	1.22		1.13, 1.33	1.94e-06
	Diastolic BP		1.01		0.94, 1.09	0.76	1.04		0.95, 1.14	0.347	1.07		0.96, 1.18	0.221	-0.003	0.134	1.05		0.98, 1.13	0.163
Ischaemic stroke (UK Biobank)	Systolic BP	311	1.23		1.12, 1.35	8.19e-06	1.23		1.08, 1.39	0.00125	1.27		1.13, 1.43	7.25e-05	-0.002	0.412	No outlier detected
	Diastolic BP		1.09		1.00, 1.17	0.0417	1.07		0.96, 1.19	0.234	1.16		1.04, 1.28	0.00695	-0.003	0.078	No outlier detected
Heart faiure	Systolic BP	311	1.17		1.09, 1.25	1.49e-05	1.2		1.11, 1.29	2.62e-06	1.16		1.06, 1.27	0.0013	0.0003	0.844	1.15		1.08, 1.23	5.42e-05
	Diastolic BP		1.02		0.96, 1.08	0.533	1.02		0.96, 1.09	0.537	1		0.92, 1.08	0.975	0.001	0.452	1.04		0.98, 1.10	0.211
Atrial fibrillation	Systolic BP	311	1.13		1.05, 1.22	0.00159	1.17		1.10, 1.26	4.14e-06	1.05		0.95, 1.16	0.346	0.004	0.017	1.15		1.08, 1.22	3.06e-05
	Diastolic BP		1.02		0.96, 1.09	0.526	1		0.94, 1.06	0.903	0.94		0.86, 1.02	0.137	0.005	0.003	1		0.95, 1.06	0.914
Combined parental attained age	Systolic BP	299		-0.048	-0.067, -0.029	6.49e-07		-0.042	-0.065, -0.020	0.000207		-0.055	-0.080, -0.030	1.16e-05	0.0003	0.398		-0.051	-0.070, -0.032	1.92e-07
	Diastolic BP			-0.027	-0.044, -0.011	0.00125		-0.033	-0.053, -0.014	0.000919		-0.033	-0.055, -0.011	0.00353	0.0003	0.468		-0.023	-0.039, -0.006	0.00746
Abbreviations: BP, blood pressure; CARDIoGRAMplusC4D, Coronary Artery Disease Genome-wide Replication and Meta-analysis plus the Coronary Artery Disease Genetics; CI, confidence interval; CVD, cardiovascular disease; IVW, inverse-variance weighted; MVMR, multivariable Mendelian randomization; OR, odds ratio; SNP, single nucleotide polymorphism; WM, weighted median. 1 Reported as per 10 mmHg for s…
